# Supplementary material for: Trypanosoma cruzi and Toxoplasma gondii Induce a Differential MicroRNA Profile in Human Placental Explants
Source: Front Immunol. 2020 Nov 6;11:595250. doi: 10.3389/fimmu.2020.595250 (PMC7677230; doi:10.3389/fimmu.2020.595250)
Supplement: Supplementary file 3 [file Table_3.xlsx]

## Sheet: Hoja1
	TAM Control vs T. cruzi DEM best P-value
Category	Term	Count	Percent	Fold	P-value	Bonferroni	FDR	miRNA
Disease	Cardiomyopathy	1	0.04166667	400757576	0.224	1	0.8495	hsa-mir-636
Disease	Heart Diseases [unspecific]	3	0.07894737	759330144	5.79e-3	1	0.4708	hsa-mir-146a,hsa-mir-146b,hsa-mir-636
Disease	Schizophrenia	3	0.05660377	544425386	0.0147	1	0.5373	hsa-mir-146b,hsa-mir-449a,hsa-mir-4449
Disease	Acute Kidney Injury	2	0.11764706	1131550802	0.0123	1	0.4998	hsa-mir-449a,hsa-mir-146b
Disease	Bipolar Disorder	1	0.125	1202272727	0.0805	1	0.5354	hsa-mir-449a
Disease	Hepatitis C Virus Infection	2	0.02298851	221107628	0.227	1	0.8428	hsa-mir-449a,hsa-mir-146a
Disease	Male Infertility	2	0.15384615	147972028	7.21e-3	1	0.4765	hsa-mir-449a,hsa-mir-210
Disease	Atherosclerosis	5	0.05263158	506220096	1.57e-3	0.5395	0.2773	hsa-mir-146b,hsa-mir-210,hsa-mir-497,hsa-mir-146a,hsa-mir-490
Disease	Coxsackievirus Infection	1	0.33333333	3206060606	0.0309	1	0.5108	hsa-mir-490
Disease	Focal Segmental Glomerulosclerosis	1	0.05882353	565775401	0.1639	1	0.7137	hsa-mir-490
Disease	Acute Myocardial Infarction	2	0.04347826	418181818	0.0792	1	0.5306	hsa-mir-146a,hsa-mir-497
Disease	Cardiomyopathy, Hypertrophic	1	0.01818182	174876033	0.4457	1	1	hsa-mir-497
Disease	Heart Failure	3	0.025	240454545	0.1192	1	0.5949	hsa-mir-210,hsa-mir-497,hsa-mir-146a
Disease	Human Papilloma Virus Infection	2	0.05882353	565775401	0.046	1	0.4678	hsa-mir-146a,hsa-mir-497
Disease	Peritoneal Dialysis Failure	2	0.06451613	620527859	0.0388	1	0.4826	hsa-mir-146b,hsa-mir-497
Disease	Spinal Cord Ischemia-Reperfusion Injury	1	0.5	4809090909	0.0207	1	0.5918	hsa-mir-497
Disease	Acute Coronary Syndrome	1	0.04545455	437190083	0.2073	1	0.8121	hsa-mir-146a
Disease	Acute Ischemic Stroke	1	0.07142857	687012987	0.1369	1	0.6409	hsa-mir-146a
Disease	Allergic Rhinitis	1	0.04761905	458008658	0.1988	1	0.7935	hsa-mir-146a
Disease	Allergy	2	0.0952381	916017316	0.0185	1	0.6129	hsa-mir-210,hsa-mir-146a
Disease	Alzheimer's Disease	1	0.01	0.96181818	0.6663	1	1	hsa-mir-146a
Disease	Ankylosing Spondylitis	1	0.11111111	1068686869	0.0901	1	0.5479	hsa-mir-146a
Disease	Asthma	1	0.02439024	2345898	0.3539	1	1	hsa-mir-146a
Disease	Autism Spectrum Disorder	2	0.07142857	687012987	0.0321	1	0.4188	hsa-mir-146a,hsa-mir-146b
Disease	Autoimmune Diseases [unspecific]	1	0.02777778	267171717	0.3179	1	1	hsa-mir-146a
Disease	Behcet's Disease	1	0.14285714	1374025974	0.0707	1	0.5198	hsa-mir-146a
Disease	Cardiometabolic Disorders	1	0.25	2404545455	0.041	1	0.5044	hsa-mir-146a
Disease	Cardiovascular Diseases [unspecific]	2	0.03125	300568182	0.1394	1	0.6328	hsa-mir-146a,hsa-mir-210
Disease	Carotid Atherosclerosis	1	0.1	961818182	0.0996	1	0.5729	hsa-mir-146a
Disease	Cerebral Aneurysm	1	0.05	480909091	0.1902	1	0.7769	hsa-mir-146a
Disease	Chronic Hepatitis B	2	0.0625	601136364	0.0411	1	0.4351	hsa-mir-146a,hsa-mir-210
Disease	Chronic Hepatitis C	1	0.02777778	267171717	0.3179	1	1	hsa-mir-146a
Disease	Chronic Inflammation	1	0.07142857	687012987	0.1369	1	0.6409	hsa-mir-146a
Disease	Chronic Kidney Disease	2	0.0625	601136364	0.0411	1	0.4351	hsa-mir-146a,hsa-mir-210
Disease	Chronic Obstructive Pulmonary Disease	1	0.03571429	343506494	0.2566	1	0.9139	hsa-mir-146a
Disease	Colitis	1	0.08333333	801515152	0.1185	1	0.6143	hsa-mir-146a
Disease	Colitis, Ulcerative	2	0.07692308	73986014	0.0279	1	0.4917	hsa-mir-146a,hsa-mir-146b
Disease	Coronary Heart Diseases	1	0.01785714	171753247	0.4518	1	1	hsa-mir-146a
Disease	Crohn Disease	1	0.03030303	291460055	0.2955	1	1	hsa-mir-146a
Disease	Cystic Fibrosis	1	0.0625	601136364	0.155	1	0.6891	hsa-mir-146a
Disease	Depression Disorder	1	0.04347826	418181818	0.2157	1	0.8268	hsa-mir-146a
Disease	Dermatomyositis	1	0.5	4809090909	0.0207	1	0.5918	hsa-mir-146a
Disease	Diabetes Mellitus	1	0.01351351	12997543	0.5514	1	1	hsa-mir-146a
Disease	Diabetes Mellitus, Type 1	1	0.25	2404545455	0.041	1	0.5044	hsa-mir-146a
Disease	Diabetes Mellitus, Type 2	3	0.02040816	196289425	0.1876	1	0.7692	hsa-mir-146b,hsa-mir-146a,hsa-mir-1271
Disease	Diabetic Nephropathy	1	0.04166667	400757576	0.224	1	0.8495	hsa-mir-146a
Disease	Diabetic Retinopathy	2	0.0952381	916017316	0.0185	1	0.6129	hsa-mir-146a,hsa-mir-146b
Disease	Digeorge Syndrome	1	0.16666667	1603030303	0.0609	1	0.5036	hsa-mir-146a
Disease	Emphysema	1	0.5	4809090909	0.0207	1	0.5918	hsa-mir-146a
Disease	Epilepsy	2	0.07407407	712457912	0.0299	1	0.5193	hsa-mir-146a,hsa-mir-4446
Disease	Glomerulonephritis	1	0.14285714	1374025974	0.0707	1	0.5198	hsa-mir-146a
Disease	Graves' Disease	1	0.1	961818182	0.0996	1	0.5729	hsa-mir-146a
Disease	Habitual Abortion	1	0.07142857	687012987	0.1369	1	0.6409	hsa-mir-146a
Disease	Hepatitis B Virus Infection	1	0.01492537	143554953	0.5148	1	1	hsa-mir-146a
Disease	Hepatitis [unspecific]	1	0.08333333	801515152	0.1185	1	0.6143	hsa-mir-146a
Disease	Hirschsprung's Disease	2	0.09090909	874380165	0.0203	1	0.6309	hsa-mir-146a,hsa-mir-146b
Disease	Human Immunodeficiency Virus Infection	3	0.06382979	613926499	0.0106	1	0.4467	hsa-mir-146a,hsa-mir-146b,hsa-mir-210
Disease	Hypertension	1	0.02564103	246620047	0.3398	1	1	hsa-mir-146a
Disease	IgA Nephropathy	2	0.4	3847272727	9.67e-4	0.3317	0.2558	hsa-mir-146a,hsa-mir-877
Disease	Immune Thrombocytopenic Purpura	1	0.07692308	73986014	0.1277	1	0.6285	hsa-mir-146a
Disease	Inflammatory Bowel Diseases	1	0.03125	300568182	0.2879	1	0.992	hsa-mir-146a
Disease	Influenza	1	0.03846154	36993007	0.2404	1	0.8772	hsa-mir-146a
Disease	Ischemia-Reperfusion Injury	1	0.04347826	418181818	0.2157	1	0.8268	hsa-mir-146a
Disease	Japanese Encephalitis Virus Infection	1	0.25	2404545455	0.041	1	0.5044	hsa-mir-146a
Disease	Liver Cirrhosis	1	0.01754386	168740032	0.4578	1	1	hsa-mir-146a
Disease	Liver Diseases [unspecific]	2	0.06896552	663322884	0.0342	1	0.4365	hsa-mir-146a,hsa-mir-146b
Disease	Lofgren's Syndrome	2	0.16666667	1603030303	6.13e-3	1	0.4325	hsa-mir-146a,hsa-mir-146b
Disease	Lupus Nephritis	1	0.07692308	73986014	0.1277	1	0.6285	hsa-mir-146a
Disease	Macular Degeneration	1	0.07142857	687012987	0.1369	1	0.6409	hsa-mir-146a
Disease	Mesial Temporal Lobe Epilepsy	1	0.05555556	534343434	0.1728	1	0.7341	hsa-mir-146a
Disease	Metabolic Syndrome	2	0.22222222	2137373737	3.40e-3	1	0.4	hsa-mir-146a,hsa-mir-146b
Disease	Multiple Sclerosis	2	0.04255319	409284333	0.0823	1	0.5062	hsa-mir-146a,hsa-mir-146b
Disease	Muscular Dystrophy	1	0.03448276	331661442	0.2645	1	0.9235	hsa-mir-146a
Disease	Myasthenia Gravis	1	0.07142857	687012987	0.1369	1	0.6409	hsa-mir-146a
Disease	Mycobacterium Tuberculosis Infection	2	0.15384615	147972028	7.21e-3	1	0.4765	hsa-mir-146a,hsa-mir-146b
Disease	Myelodysplastic Syndromes	1	0.03571429	343506494	0.2566	1	0.9139	hsa-mir-146a
Disease	Myocardial Infarction	2	0.03846154	36993007	0.0981	1	0.5673	hsa-mir-146a,hsa-mir-210
Disease	Neurodegenerative Diseases [unspecific]	1	0.05263158	506220096	0.1815	1	0.7531	hsa-mir-146a
Disease	Neuroinflammation	1	0.09090909	874380165	0.1091	1	0.595	hsa-mir-146a
Disease	Neuropsychiatric Disorders [unspecific]	2	0.09090909	874380165	0.0203	1	0.6309	hsa-mir-146a,hsa-mir-146b
Disease	Oral Lichen Planus	2	0.28571429	2748051948	2.01e-3	0.6886	0.3034	hsa-mir-146a,hsa-mir-146b
Disease	Ossification of Posterior Longitudinal Ligament	1	0.2	1923636364	0.051	1	0.4951	hsa-mir-146a
Disease	Osteoarthritis	2	0.04878049	469179601	0.0646	1	0.4847	hsa-mir-146a,hsa-mir-146b
Disease	Pneumonia	1	0.33333333	3206060606	0.0309	1	0.5108	hsa-mir-146a
Disease	Pregnancy Complications [unspecific]	1	0.2	1923636364	0.051	1	0.4951	hsa-mir-146a
Disease	Psoriasis	3	0.09090909	874380165	3.85e-3	1	0.3704	hsa-mir-146a,hsa-mir-146b,hsa-mir-210
Disease	Pulmonary Hypertension	2	0.05555556	534343434	0.0511	1	0.4392	hsa-mir-146a,hsa-mir-210
Disease	Rheumatoid Arthritis	1	0.01851852	178114478	0.4396	1	1	hsa-mir-146a
Disease	Rhinosinusitis	1	0.07692308	73986014	0.1277	1	0.6285	hsa-mir-146a
Disease	Sepsis	2	0.05882353	565775401	0.046	1	0.4678	hsa-mir-146a,hsa-mir-210
Disease	Sjogren's Syndrome	1	0.25	2404545455	0.041	1	0.5044	hsa-mir-146a
Disease	Stroke, Ischemic	2	0.05882353	565775401	0.046	1	0.4678	hsa-mir-146a,hsa-mir-210
Disease	Systemic Juvenile Idiopathic Arthritis	1	0.5	4809090909	0.0207	1	0.5918	hsa-mir-146a
Disease	Systemic Lupus Erythematosus	1	0.01818182	174876033	0.4457	1	1	hsa-mir-146a
Disease	Thyroid-Associated Ophthalmopathy	1	0.5	4809090909	0.0207	1	0.5918	hsa-mir-146a
Disease	Toxoplasma gondii Infection	1	0.16666667	1603030303	0.0609	1	0.5036	hsa-mir-146a
Disease	Tuberculosis, Pulmonary	1	0.03846154	36993007	0.2404	1	0.8772	hsa-mir-146a
Disease	Vascular Diseases [unspecific]	2	0.07407407	712457912	0.0299	1	0.5193	hsa-mir-146a,hsa-mir-210
Disease	Wound Inflammation	1	0.125	1202272727	0.0805	1	0.5354	hsa-mir-146a
Disease	Acute Cerebral Infarction	1	0.16666667	1603030303	0.0609	1	0.5036	hsa-mir-210
Disease	Adenovirus Infection	2	0.05555556	534343434	0.0511	1	0.4392	hsa-mir-146b,hsa-mir-210
Disease	Aortic Stenosis	1	0.04	384727273	0.2323	1	0.8592	hsa-mir-210
Disease	Gallstones	1	0.2	1923636364	0.051	1	0.4951	hsa-mir-210
Disease	Hemoglobin Diseases	1	0.07692308	73986014	0.1277	1	0.6285	hsa-mir-210
Disease	Hypoxic-Ischemic Encephalopathy	1	0.5	4809090909	0.0207	1	0.5918	hsa-mir-210
Disease	Idiopathic Pulmonary Fibrosis	1	0.06666667	641212121	0.146	1	0.6601	hsa-mir-210
Disease	Ischemic Diseases [unspecific]	1	0.07692308	73986014	0.1277	1	0.6285	hsa-mir-210
Disease	Kidney Injury	1	0.03571429	343506494	0.2566	1	0.9139	hsa-mir-210
Disease	Lupus Vulgaris	1	0.16666667	1603030303	0.0609	1	0.5036	hsa-mir-210
Disease	Nephrotic Syndrome	1	0.125	1202272727	0.0805	1	0.5354	hsa-mir-210
Disease	Obesity	2	0.03921569	377183601	0.0949	1	0.5516	hsa-mir-146b,hsa-mir-210
Disease	Osteoporosis, Postmenopausal	1	0.33333333	3206060606	0.0309	1	0.5108	hsa-mir-210
Disease	Preeclampsia	1	0.01351351	12997543	0.5514	1	1	hsa-mir-210
Disease	Acquired Immunodeficiency Syndrome	1	0.2	1923636364	0.051	1	0.4951	hsa-mir-146b
Disease	Aplastic Anemia	1	0.1	961818182	0.0996	1	0.5729	hsa-mir-146b
Disease	Atrial Fibrillation	1	0.01666667	16030303	0.4755	1	1	hsa-mir-146b
Disease	Bronchopulmonary Dysplasia	1	0.0625	601136364	0.155	1	0.6891	hsa-mir-146b
Disease	Gastrojejunal Ulcer	1	0.5	4809090909	0.0207	1	0.5918	hsa-mir-146b
Disease	Muscle Atrophy	1	0.05882353	565775401	0.1639	1	0.7137	hsa-mir-146b
Disease	Non-Traumatic Osteonecrosis	1	0.16666667	1603030303	0.0609	1	0.5036	hsa-mir-146b
Disease	Non-Traumatic Subarachnoid Hemorrhage	1	0.09090909	874380165	0.1091	1	0.595	hsa-mir-146b
Disease	Viral Myocarditis	1	0.1	961818182	0.0996	1	0.5729	hsa-mir-146b
Disease	Liver Injury	1	0.06666667	641212121	0.146	1	0.6601	hsa-mir-877
Disease	Heart Diseases [unspecific](DOWN)	2	0.10526316	1012440191	0.0153	1	0.5384	hsa-mir-146b,hsa-mir-636
Disease	Cardiomyopathy(UP)	1	0.33333333	3206060606	0.0309	1	0.5108	hsa-mir-636
Disease	Multiple Myeloma(UP)	2	0.13333333	1282424242	9.59e-3	1	0.4612	hsa-mir-146a,hsa-mir-4449
Disease	Schizophrenia(UP)	2	0.14285714	1374025974	8.36e-3	1	0.4655	hsa-mir-146b,hsa-mir-4449
Disease	Carcinoma, Endometrial(DOWN)	1	0.02857143	274805195	0.3105	1	1	hsa-mir-449a
Disease	Carcinoma, Gastric(DOWN)	5	0.03703704	356228956	7.66e-3	1	0.4505	hsa-mir-449a,hsa-mir-146b,hsa-mir-1271,hsa-mir-490,hsa-mir-497
Disease	Carcinoma, Hepatocellular(DOWN)	2	0.01351351	12997543	0.4692	1	1	hsa-mir-449a,hsa-mir-497
Disease	Carcinoma, Lung(DOWN)	2	0.02	192363636	0.2792	1	0.9653	hsa-mir-449a,hsa-mir-497
Disease	Carcinoma, Lung. Non-Small-Cell(DOWN)	2	0.01851852	178114478	0.3115	1	1	hsa-mir-449a,hsa-mir-497
Disease	Glioblastoma(DOWN)	1	0.01315789	126555024	0.5613	1	1	hsa-mir-449a
Disease	Glioma(DOWN)	3	0.02459016	236512668	0.1238	1	0.6152	hsa-mir-449a,hsa-mir-146b,hsa-mir-497
Disease	Hepatitis C Virus Infection(DOWN)	1	0.04545455	437190083	0.2073	1	0.8121	hsa-mir-449a
Disease	Neoplasms [unspecific](DOWN)	3	0.03658537	351884701	0.047	1	0.4649	hsa-mir-497,hsa-mir-449a,hsa-mir-146b
Disease	Osteosarcoma(DOWN)	3	0.02970297	285688569	0.0791	1	0.5333	hsa-mir-449a,hsa-mir-490,hsa-mir-497
Disease	Carcinoma, Ovarian(UP)	2	0.02898551	278787879	0.1576	1	0.692	hsa-mir-449a,hsa-mir-210
Disease	Carcinoma, Prostate(UP)	2	0.02173913	209090909	0.247	1	0.8858	hsa-mir-449a,hsa-mir-210
Disease	Atherosclerosis(DOWN)	1	0.02941176	282887701	0.303	1	1	hsa-mir-490
Disease	Carcinoma, Bladder(DOWN)	2	0.02816901	270934699	0.1651	1	0.7043	hsa-mir-490,hsa-mir-497
Disease	Carcinoma, Breast, Triple Negative(DOWN)	1	0.03703704	356228956	0.2485	1	0.8884	hsa-mir-490
Disease	Carcinoma, Ovarian, Serous(DOWN)	1	0.11111111	1068686869	0.0901	1	0.5479	hsa-mir-490
Disease	Carcinoma, Colon(UP)	5	0.03472222	333964646	0.0101	1	0.4473	hsa-mir-146a,hsa-mir-146b,hsa-mir-210,hsa-mir-490,hsa-mir-497
Disease	Carcinoma, Lung(UP)	2	0.02439024	2345898	0.2073	1	0.7976	hsa-mir-146a,hsa-mir-490
Disease	Childhood Solid Tumor [unspecific](UP)	1	0.09090909	874380165	0.1091	1	0.595	hsa-mir-490
Disease	Focal Segmental Glomerulosclerosis(UP)	1	0.07692308	73986014	0.1277	1	0.6285	hsa-mir-490
Disease	Carcinoma, Cervical(DOWN)	2	0.03030303	291460055	0.1466	1	0.6545	hsa-mir-497,hsa-mir-146b
Disease	Carcinoma, Ovarian(DOWN)	2	0.02083333	200378788	0.263	1	0.9215	hsa-mir-1271,hsa-mir-497
Disease	Carcinoma, Pancreatic(DOWN)	4	0.05128205	493240093	6.06e-3	1	0.4582	hsa-mir-146a,hsa-mir-497,hsa-mir-210,hsa-mir-1271
Disease	Carcinoma, Prostate(DOWN)	4	0.03333333	320606061	0.0276	1	0.4946	hsa-mir-146a,hsa-mir-146b,hsa-mir-1271,hsa-mir-497
Disease	Carcinoma, Renal Cell(DOWN)	1	0.01923077	184965035	0.4271	1	1	hsa-mir-497
Disease	Carcinoma, Urothelial(DOWN)	1	0.2	1923636364	0.051	1	0.4951	hsa-mir-497
Disease	Hematologic Neoplasms(DOWN)	1	0.25	2404545455	0.041	1	0.5044	hsa-mir-497
Disease	Human Papilloma Virus Infection(DOWN)	2	0.22222222	2137373737	3.40e-3	1	0.4	hsa-mir-146a,hsa-mir-497
Disease	Lymphoma(DOWN)	1	0.05882353	565775401	0.1639	1	0.7137	hsa-mir-497
Disease	Acute Myocardial Infarction(UP)	1	0.04166667	400757576	0.224	1	0.8495	hsa-mir-497
Disease	Carcinoma, Breast(UP)	3	0.01948052	187367178	0.2071	1	0.8144	hsa-mir-146a,hsa-mir-210,hsa-mir-497
Disease	Peritoneal Dialysis Failure(UP)	2	0.07142857	687012987	0.0321	1	0.4188	hsa-mir-497,hsa-mir-146b
Disease	Acute Ischemic Stroke(DOWN)	1	0.125	1202272727	0.0805	1	0.5354	hsa-mir-146a
Disease	Allergic Rhinitis(DOWN)	1	0.16666667	1603030303	0.0609	1	0.5036	hsa-mir-146a
Disease	Astrocytoma(DOWN)	1	0.125	1202272727	0.0805	1	0.5354	hsa-mir-146a
Disease	Autoimmune Diseases [unspecific](DOWN)	1	0.11111111	1068686869	0.0901	1	0.5479	hsa-mir-146a
Disease	Carcinoma, Breast(DOWN)	3	0.02173913	209090909	0.1635	1	0.7148	hsa-mir-146a,hsa-mir-146b,hsa-mir-561
Disease	Carcinoma, Thyroid(DOWN)	1	0.04545455	437190083	0.2073	1	0.8121	hsa-mir-146a
Disease	Carcinoma, Thyroid, Papillary(DOWN)	2	0.14285714	1374025974	8.36e-3	1	0.4655	hsa-mir-146b,hsa-mir-146a
Disease	Chronic Hepatitis C(DOWN)	1	0.09090909	874380165	0.1091	1	0.595	hsa-mir-146a
Disease	Colitis(DOWN)	1	0.14285714	1374025974	0.0707	1	0.5198	hsa-mir-146a
Disease	Colitis, Ulcerative(DOWN)	2	0.14285714	1374025974	8.36e-3	1	0.4655	hsa-mir-146b,hsa-mir-146a
Disease	Diabetes Mellitus(DOWN)	1	0.05555556	534343434	0.1728	1	0.7341	hsa-mir-146a
Disease	Diabetes Mellitus, Type 2(DOWN)	2	0.03571429	343506494	0.1114	1	0.5806	hsa-mir-146a,hsa-mir-146b
Disease	Graves' Disease(DOWN)	1	0.16666667	1603030303	0.0609	1	0.5036	hsa-mir-146a
Disease	Hepatitis B Virus Infection(DOWN)	1	0.03571429	343506494	0.2566	1	0.9139	hsa-mir-146a
Disease	Human Immunodeficiency Virus Infection(DOWN)	1	0.08333333	801515152	0.1185	1	0.6143	hsa-mir-146a
Disease	Liver Cirrhosis(DOWN)	1	0.05555556	534343434	0.1728	1	0.7341	hsa-mir-146a
Disease	Lupus Nephritis(DOWN)	1	0.33333333	3206060606	0.0309	1	0.5108	hsa-mir-146a
Disease	Lymphoma, Large-Cell, Anaplastic(DOWN)	1	0.14285714	1374025974	0.0707	1	0.5198	hsa-mir-146a
Disease	Medulloepithelioma(DOWN)	1	0.2	1923636364	0.051	1	0.4951	hsa-mir-146a
Disease	Neuropsychiatric Disorders [unspecific](DOWN)	2	0.18181818	1748760331	5.14e-3	1	0.4531	hsa-mir-146b,hsa-mir-146a
Disease	Psoriasis(DOWN)	1	0.08333333	801515152	0.1185	1	0.6143	hsa-mir-146a
Disease	Squamous Cell Carcinoma, Esophageal(DOWN)	1	0.01282051	123310023	0.5711	1	1	hsa-mir-146a
Disease	Squamous Cell Carcinoma, Head and Neck(DOWN)	1	0.05	480909091	0.1902	1	0.7769	hsa-mir-146a
Disease	Squamous Cell Carcinoma, Oral(DOWN)	1	0.02083333	200378788	0.4014	1	1	hsa-mir-146a
Disease	Systemic Lupus Erythematosus(DOWN)	1	0.09090909	874380165	0.1091	1	0.595	hsa-mir-146a
Disease	Acute Coronary Syndrome(UP)	1	0.07692308	73986014	0.1277	1	0.6285	hsa-mir-146a
Disease	Adenocarcinoma, Lung(UP)	2	0.07407407	712457912	0.0299	1	0.5193	hsa-mir-146a,hsa-mir-210
Disease	Alzheimer's Disease(UP)	1	0.02941176	282887701	0.303	1	1	hsa-mir-146a
Disease	Ankylosing Spondylitis(UP)	1	0.16666667	1603030303	0.0609	1	0.5036	hsa-mir-146a
Disease	Atherosclerosis(UP)	2	0.05405405	51990172	0.0537	1	0.4507	hsa-mir-146a,hsa-mir-146b
Disease	Behcet's Disease(UP)	1	0.25	2404545455	0.041	1	0.5044	hsa-mir-146a
Disease	Carcinoma, Cervical(UP)	1	0.01587302	152669553	0.4927	1	1	hsa-mir-146a
Disease	Carcinoma, Gastric(UP)	2	0.01680672	161650115	0.3559	1	1	hsa-mir-146a,hsa-mir-210
Disease	Carcinoma, Gastrointestinal(UP)	1	0.2	1923636364	0.051	1	0.4951	hsa-mir-146a
Disease	Carcinoma, Hepatocellular(UP)	4	0.02702703	25995086	0.0549	1	0.4574	hsa-mir-146a,hsa-mir-146b,hsa-mir-877,hsa-mir-210
Disease	Carcinoma, Lung. Non-Small-Cell(UP)	3	0.04054054	38992629	0.0361	1	0.4542	hsa-mir-146a,hsa-mir-210,hsa-mir-1271
Disease	Carcinoma, Oral(UP)	1	0.1	961818182	0.0996	1	0.5729	hsa-mir-146a
Disease	Carcinoma, Renal Cell(UP)	2	0.05555556	534343434	0.0511	1	0.4392	hsa-mir-146a,hsa-mir-210
Disease	Carcinoma, Thyroid, Papillary(UP)	2	0.09090909	874380165	0.0203	1	0.6309	hsa-mir-146a,hsa-mir-146b
Disease	Chronic Inflammation(UP)	1	0.25	2404545455	0.041	1	0.5044	hsa-mir-146a
Disease	Coronary Heart Diseases(UP)	1	0.04	384727273	0.2323	1	0.8592	hsa-mir-146a
Disease	Crohn Disease(UP)	1	0.25	2404545455	0.041	1	0.5044	hsa-mir-146a
Disease	Diabetic Retinopathy(UP)	1	0.33333333	3206060606	0.0309	1	0.5108	hsa-mir-146a
Disease	Digeorge Syndrome(UP)	1	0.25	2404545455	0.041	1	0.5044	hsa-mir-146a
Disease	Epilepsy(UP)	1	0.11111111	1068686869	0.0901	1	0.5479	hsa-mir-146a
Disease	Glioblastoma(UP)	2	0.04081633	39257885	0.0885	1	0.5413	hsa-mir-146a,hsa-mir-210
Disease	Glomerulonephritis(UP)	1	0.5	4809090909	0.0207	1	0.5918	hsa-mir-146a
Disease	Habitual Abortion(UP)	1	0.14285714	1374025974	0.0707	1	0.5198	hsa-mir-146a
Disease	Heart Diseases [unspecific](UP)	1	0.1	961818182	0.0996	1	0.5729	hsa-mir-146a
Disease	Hepatitis C Virus Infection(UP)	1	0.04761905	458008658	0.1988	1	0.7935	hsa-mir-146a
Disease	Inflammatory Bowel Diseases(UP)	1	0.08333333	801515152	0.1185	1	0.6143	hsa-mir-146a
Disease	Influenza(UP)	1	0.11111111	1068686869	0.0901	1	0.5479	hsa-mir-146a
Disease	Ischemia-Reperfusion Injury(UP)	1	0.16666667	1603030303	0.0609	1	0.5036	hsa-mir-146a
Disease	Japanese Encephalitis Virus Infection(UP)	1	0.5	4809090909	0.0207	1	0.5918	hsa-mir-146a
Disease	Kaposi's Sarcoma(UP)	1	0.1	961818182	0.0996	1	0.5729	hsa-mir-146a
Disease	Leukemia, Lymphoblastic, Acute, Childhood(UP)	2	0.33333333	3206060606	1.44e-3	0.4947	0.3052	hsa-mir-146a,hsa-mir-210
Disease	Leukemia, Promyelocytic, Acute(UP)	1	0.125	1202272727	0.0805	1	0.5354	hsa-mir-146a
Disease	Liver Diseases [unspecific](UP)	2	0.11764706	1131550802	0.0123	1	0.4998	hsa-mir-146b,hsa-mir-146a
Disease	Lymphoma, B-Cell(UP)	1	0.14285714	1374025974	0.0707	1	0.5198	hsa-mir-146a
Disease	Lymphoma, T-Cell(UP)	1	0.08333333	801515152	0.1185	1	0.6143	hsa-mir-146a
Disease	Melanoma(UP)	2	0.04651163	447357294	0.0703	1	0.5203	hsa-mir-146a,hsa-mir-210
Disease	Metabolic Syndrome(UP)	2	1	9618181818	9.84e-5	0.0337	0.1041	hsa-mir-146a,hsa-mir-146b
Disease	Mycobacterium Tuberculosis Infection(UP)	1	0.125	1202272727	0.0805	1	0.5354	hsa-mir-146a
Disease	Myocardial Infarction(UP)	1	0.05555556	534343434	0.1728	1	0.7341	hsa-mir-146a
Disease	Neoplasms [unspecific](UP)	2	0.02197802	211388611	0.243	1	0.8744	hsa-mir-146a,hsa-mir-210
Disease	Neuroinflammation(UP)	1	0.33333333	3206060606	0.0309	1	0.5108	hsa-mir-146a
Disease	Oral Lichen Planus(UP)	1	0.5	4809090909	0.0207	1	0.5918	hsa-mir-146a
Disease	Ossification of Posterior Longitudinal Ligament(UP)	1	0.2	1923636364	0.051	1	0.4951	hsa-mir-146a
Disease	Osteoarthritis(UP)	2	0.08695652	836363636	0.0221	1	0.4172	hsa-mir-146a,hsa-mir-146b
Disease	Rheumatoid Arthritis(UP)	1	0.05882353	565775401	0.1639	1	0.7137	hsa-mir-146a
Disease	Rhinosinusitis(UP)	1	0.25	2404545455	0.041	1	0.5044	hsa-mir-146a
Disease	Sepsis(UP)	2	0.11764706	1131550802	0.0123	1	0.4998	hsa-mir-146a,hsa-mir-210
Disease	Sjogren's Syndrome(UP)	1	0.33333333	3206060606	0.0309	1	0.5108	hsa-mir-146a
Disease	Stroke, Ischemic(UP)	1	0.1	961818182	0.0996	1	0.5729	hsa-mir-146a
Disease	Toxoplasma gondii Infection(UP)	1	0.25	2404545455	0.041	1	0.5044	hsa-mir-146a
Disease	Uveal Melanoma(UP)	1	0.14285714	1374025974	0.0707	1	0.5198	hsa-mir-146a
Disease	Adenocarcinoma, Esophageal(DOWN)	1	0.05	480909091	0.1902	1	0.7769	hsa-mir-210
Disease	Allergy(DOWN)	1	0.14285714	1374025974	0.0707	1	0.5198	hsa-mir-210
Disease	Carcinoma, Laryngeal(DOWN)	1	0.04	384727273	0.2323	1	0.8592	hsa-mir-210
Disease	Carcinoma, Renal Cell, Chromophobe(DOWN)	1	0.25	2404545455	0.041	1	0.5044	hsa-mir-210
Disease	Hepatoblastoma(DOWN)	1	0.14285714	1374025974	0.0707	1	0.5198	hsa-mir-210
Disease	Hypoxic-Ischemic Encephalopathy(DOWN)	1	0.5	4809090909	0.0207	1	0.5918	hsa-mir-210
Disease	Stroke, Ischemic(DOWN)	1	0.2	1923636364	0.051	1	0.4951	hsa-mir-210
Disease	Vascular Diseases [unspecific](DOWN)	1	0.25	2404545455	0.041	1	0.5044	hsa-mir-210
Disease	Carcinoma, Bladder(UP)	1	0.02325581	223678647	0.3678	1	1	hsa-mir-210
Disease	Carcinoma, Breast, Triple Negative(UP)	1	0.04545455	437190083	0.2073	1	0.8121	hsa-mir-210
Disease	Carcinoma, Renal Cell, Clear-Cell(UP)	1	0.04166667	400757576	0.224	1	0.8495	hsa-mir-210
Disease	Cardiovascular Diseases [unspecific](UP)	1	0.07692308	73986014	0.1277	1	0.6285	hsa-mir-210
Disease	Chronic Hepatitis B(UP)	1	0.125	1202272727	0.0805	1	0.5354	hsa-mir-210
Disease	Colon Neoplasms(UP)	1	0.11111111	1068686869	0.0901	1	0.5479	hsa-mir-210
Disease	Early-Stage Non-Small-Cell Lung Carcinoma(UP)	1	0.2	1923636364	0.051	1	0.4951	hsa-mir-210
Disease	Gastrointestinal Neoplasms(UP)	1	0.33333333	3206060606	0.0309	1	0.5108	hsa-mir-210
Disease	Glioma(UP)	1	0.01515152	145730028	0.5093	1	1	hsa-mir-210
Disease	Human Immunodeficiency Virus Infection(UP)	1	0.05555556	534343434	0.1728	1	0.7341	hsa-mir-210
Disease	Idiopathic Pulmonary Fibrosis(UP)	1	0.14285714	1374025974	0.0707	1	0.5198	hsa-mir-210
Disease	Kidney Injury(UP)	1	0.2	1923636364	0.051	1	0.4951	hsa-mir-210
Disease	Leukemia, Myeloid, Acute(UP)	1	0.02941176	282887701	0.303	1	1	hsa-mir-210
Disease	Male Infertility(UP)	1	0.5	4809090909	0.0207	1	0.5918	hsa-mir-210
Disease	Nephrotic Syndrome(UP)	1	0.125	1202272727	0.0805	1	0.5354	hsa-mir-210
Disease	Obesity(UP)	1	0.05555556	534343434	0.1728	1	0.7341	hsa-mir-210
Disease	Osteosarcoma(UP)	2	0.03333333	320606061	0.1252	1	0.6188	hsa-mir-146b,hsa-mir-210
Disease	Pheochromocytoma(UP)	1	0.33333333	3206060606	0.0309	1	0.5108	hsa-mir-210
Disease	Preeclampsia(UP)	1	0.04166667	400757576	0.224	1	0.8495	hsa-mir-210
Disease	Psoriasis(UP)	1	0.07692308	73986014	0.1277	1	0.6285	hsa-mir-210
Disease	Pulmonary Hypertension(UP)	1	0.06666667	641212121	0.146	1	0.6601	hsa-mir-210
Disease	Squamous Cell Carcinoma, Oral(UP)	1	0.04166667	400757576	0.224	1	0.8495	hsa-mir-210
Disease	Carcinoma, Gallbladder(DOWN)	1	0.08333333	801515152	0.1185	1	0.6143	hsa-mir-146b
Disease	Diabetic Retinopathy(DOWN)	1	0.09090909	874380165	0.1091	1	0.595	hsa-mir-146b
Disease	Lymphoma, Large B-Cell, Diffuse(DOWN)	1	0.07142857	687012987	0.1369	1	0.6409	hsa-mir-146b
Disease	Acute Kidney Injury(UP)	1	0.5	4809090909	0.0207	1	0.5918	hsa-mir-146b
Disease	Aplastic Anemia(UP)	1	0.2	1923636364	0.051	1	0.4951	hsa-mir-146b
Disease	Atrial Fibrillation(UP)	1	0.02564103	246620047	0.3398	1	1	hsa-mir-146b
Disease	Carcinoma, Esophageal(UP)	1	0.03571429	343506494	0.2566	1	0.9139	hsa-mir-146b
Disease	Carcinoma, Pancreatic(UP)	1	0.01492537	143554953	0.5148	1	1	hsa-mir-146b
Disease	Carcinoma, Thyroid(UP)	1	0.07692308	73986014	0.1277	1	0.6285	hsa-mir-146b
Disease	Carcinoma, Thyroid, Anaplastic(UP)	1	0.16666667	1603030303	0.0609	1	0.5036	hsa-mir-146b
Disease	Carcinoma, Thyroid, Follicular(UP)	1	0.25	2404545455	0.041	1	0.5044	hsa-mir-146b
Disease	Gastrojejunal Ulcer(UP)	1	0.5	4809090909	0.0207	1	0.5918	hsa-mir-146b
Disease	Myeloproliferative Neoplasms(UP)	1	0.33333333	3206060606	0.0309	1	0.5108	hsa-mir-146b
Disease	Synovial Sarcoma(UP)	1	0.125	1202272727	0.0805	1	0.5354	hsa-mir-146b
Disease	IgA Nephropathy(DOWN)	1	0.33333333	3206060606	0.0309	1	0.5108	hsa-mir-877
Disease	Liver Injury(DOWN)	1	0.14285714	1374025974	0.0707	1	0.5198	hsa-mir-877
Disease	Multiple Myeloma(DOWN)	1	0.04761905	458008658	0.1988	1	0.7935	hsa-mir-1271
Disease	Diabetes Mellitus, Type 2(UP)	1	0.01724138	165830721	0.4638	1	1	hsa-mir-1271
Function	Apoptosis	4	0.03773585	362950257	0.0181	1	0.6162	hsa-mir-449a,hsa-mir-210,hsa-mir-497,hsa-mir-146a
Function	Cell Cycle	3	0.03614458	347645126	0.0485	1	0.4751	hsa-mir-449a,hsa-mir-210,hsa-mir-497
Function	Cell Proliferation	3	0.0375	360681818	0.0441	1	0.4533	hsa-mir-146a,hsa-mir-449a,hsa-mir-210
Function	Endothelial Cell Proliferation	1	0.16666667	1603030303	0.0609	1	0.5036	hsa-mir-449a
Function	Osteoblast Differentiation	1	0.04	384727273	0.2323	1	0.8592	hsa-mir-449a
Function	Angiogenesis	3	0.04615385	443916084	0.0256	1	0.4672	hsa-mir-146a,hsa-mir-210,hsa-mir-497
Function	Cell Death	3	0.03846154	36993007	0.0413	1	0.4289	hsa-mir-146a,hsa-mir-210,hsa-mir-497
Function	Peritoneal Cavity Homeostasis(26495316)	2	0.08695652	836363636	0.0221	1	0.4172	hsa-mir-146b,hsa-mir-497
Function	Regulation of Nf-Κb Pathway	2	0.28571429	2748051948	2.01e-3	0.6886	0.3034	hsa-mir-146a,hsa-mir-497
Function	Aging	2	0.03174603	305339105	0.1358	1	0.6384	hsa-mir-146a,hsa-mir-146b
Function	Cardiac Remodeling	1	0.11111111	1068686869	0.0901	1	0.5479	hsa-mir-146a
Function	Cardiotoxicity	1	0.05882353	565775401	0.1639	1	0.7137	hsa-mir-146a
Function	Cell Migration	1	0.09090909	874380165	0.1091	1	0.595	hsa-mir-146a
Function	Chondrocyte Development	2	0.13333333	1282424242	9.59e-3	1	0.4612	hsa-mir-210,hsa-mir-146a
Function	DNA Damage Response	1	0.0625	601136364	0.155	1	0.6891	hsa-mir-146a
Function	Hematopoiesis	1	0.01754386	168740032	0.4578	1	1	hsa-mir-146a
Function	Hormone-mediated Signaling Pathway	1	0.01724138	165830721	0.4638	1	1	hsa-mir-146a
Function	Immune Response	3	0.0326087	313636364	0.0629	1	0.4751	hsa-mir-146b,hsa-mir-210,hsa-mir-146a
Function	Immune System(Xiao's Cell2010)	1	0.04761905	458008658	0.1988	1	0.7935	hsa-mir-146a
Function	Inflammation	3	0.02678571	25762987	0.1014	1	0.556	hsa-mir-146b,hsa-mir-210,hsa-mir-146a
Function	Innate Immunity	2	0.04761905	458008658	0.0674	1	0.5025	hsa-mir-146a,hsa-mir-146b
Function	Osteoclast Differentiation	1	0.07142857	687012987	0.1369	1	0.6409	hsa-mir-146a
Function	Oxidative Stress	1	0.1	961818182	0.0996	1	0.5729	hsa-mir-146a
Function	Regulation of Stem Cell	2	0.02531646	243498274	0.1956	1	0.784	hsa-mir-146a,hsa-mir-210
Function	Response to Estrogen	1	0.125	1202272727	0.0805	1	0.5354	hsa-mir-146a
Function	Skeletal Muscle Cell Differentiation	1	0.04545455	437190083	0.2073	1	0.8121	hsa-mir-146a
Function	T-Cell Activation	1	0.125	1202272727	0.0805	1	0.5354	hsa-mir-146a
Function	Toll-Like Receptor Signaling Pathway	1	0.16666667	1603030303	0.0609	1	0.5036	hsa-mir-146a
Function	Bone Regeneration	1	0.03333333	320606061	0.2724	1	0.9448	hsa-mir-210
Function	Cell Differentiation	1	0.01785714	171753247	0.4518	1	1	hsa-mir-210
Function	Chemotaxis	1	0.33333333	3206060606	0.0309	1	0.5108	hsa-mir-210
Function	DNA Damage Repair	1	0.05263158	506220096	0.1815	1	0.7531	hsa-mir-210
Function	Epithelial-to-Mesenchymal Transition	1	0.01204819	115881709	0.5947	1	1	hsa-mir-210
Function	Erythrocyte Differentiation	1	0.11111111	1068686869	0.0901	1	0.5479	hsa-mir-210
Function	Neurotoxicity	1	0.05	480909091	0.1902	1	0.7769	hsa-mir-210
Function	Response to Cytokine	1	0.2	1923636364	0.051	1	0.4951	hsa-mir-210
Function	Response to Hypoxia	1	0.08333333	801515152	0.1185	1	0.6143	hsa-mir-210
Function	T-helper 17 Cell Differentiation	1	0.05263158	506220096	0.1815	1	0.7531	hsa-mir-210
Function	Wound Healing	1	0.04347826	418181818	0.2157	1	0.8268	hsa-mir-210
Function	Cardiomyocyte Apoptosis	1	0.14285714	1374025974	0.0707	1	0.5198	hsa-mir-146b
Function	Megakaryocyte Differentiation	1	0.2	1923636364	0.051	1	0.4951	hsa-mir-146b
Transcription Factor	CDK	1	0.5	4809090909	0.0207	1	0.5918	hsa-mir-449a
Transcription Factor	E2F1	1	0.03846154	36993007	0.2404	1	0.8772	hsa-mir-449a
Transcription Factor	RB	1	0.5	4809090909	0.0207	1	0.5918	hsa-mir-449a
Transcription Factor	BRCA1	2	1	9618181818	9.84e-5	0.0337	0.1041	hsa-mir-146a,hsa-mir-146b
Transcription Factor	ETS1	1	0.33333333	3206060606	0.0309	1	0.5108	hsa-mir-146a
Transcription Factor	IL1B	1	0.5	4809090909	0.0207	1	0.5918	hsa-mir-146a
Transcription Factor	NFKB1	1	0.03846154	36993007	0.2404	1	0.8772	hsa-mir-146a
Transcription Factor	SPI1	1	0.09090909	874380165	0.1091	1	0.595	hsa-mir-146a
Transcription Factor	TGFB1	1	0.05	480909091	0.1902	1	0.7769	hsa-mir-146a
Transcription Factor	TLR2	1	0.33333333	3206060606	0.0309	1	0.5108	hsa-mir-146a
Transcription Factor	TNFSF12	1	0.125	1202272727	0.0805	1	0.5354	hsa-mir-146a
Transcription Factor	HIF1A	1	0.09090909	874380165	0.1091	1	0.595	hsa-mir-210
Transcription Factor	EGR1	1	0.03448276	331661442	0.2645	1	0.9235	hsa-mir-146b
Cluster	hsa-mir-449c cluster	1	0.33333333	3206060606	0.0309	1	0.5108	hsa-mir-449a
Cluster	hsa-mir-497 cluster	1	0.5	4809090909	0.0207	1	0.5918	hsa-mir-497
Cluster	hsa-mir-3142 cluster	1	0.5	4809090909	0.0207	1	0.5918	hsa-mir-146a
Family	mir-449 family	1	0.33333333	3206060606	0.0309	1	0.5108	hsa-mir-449a
Family	mir-146 family	2	1	9618181818	9.84e-5	0.0337	0.1041	hsa-mir-146a,hsa-mir-146b
Tissue Specificity	Colon Specific	1	0.14285714	1374025974	0.0707	1	0.5198	hsa-mir-490
