# Supplementary material for: Trypanosoma cruzi and Toxoplasma gondii Induce a Differential MicroRNA Profile in Human Placental Explants
Source: Front Immunol. 2020 Nov 6;11:595250. doi: 10.3389/fimmu.2020.595250 (PMC7677230; doi:10.3389/fimmu.2020.595250)
Supplement: Supplementary file 4 [file Table_4.xlsx]

## Sheet: Hoja1
	TAM Control Vs T. gondii DEM Best P-value
Category	Term	Count	Percent	Fold	P-value	Bonferroni	FDR	miRNA
Function	Cellular Senescence	1	0.14285714	377857143	0.2371	1	0.5046	hsa-mir-335
Function	Inflammation	6	0.05357143	141696429	0.2422	1	0.4862	hsa-mir-335,hsa-mir-146a,hsa-mir-143,hsa-mir-21,hsa-mir-29a,hsa-mir-27a
Function	Lipid Metabolism	6	0.13333333	352666667	5.42e-3	1	0.1024	hsa-mir-379,hsa-mir-335,hsa-mir-10b,hsa-mir-29a,hsa-mir-27a,hsa-mir-143
Function	Peritoneal Cavity Homeostasis(26495316)	1	0.04347826	1.15	0.5918	1	0.9035	hsa-mir-335
Function	Angiogenesis	5	0.07692308	203461538	0.0928	1	0.3494	hsa-mir-190b,hsa-mir-146a,hsa-mir-10b,hsa-mir-21,hsa-mir-143
Function	Brain Development	1	0.02777778	0.73472222	0.7562	1	1	hsa-mir-10b
Function	Cell Death	5	0.06410256	169551282	0.1657	1	0.4256	hsa-mir-143,hsa-mir-146a,hsa-mir-10b,hsa-mir-21,hsa-mir-29a
Function	Cell Motility	3	0.14285714	377857143	0.0415	1	0.2988	hsa-mir-10b,hsa-mir-21,hsa-mir-143
Function	Megakaryocyte Differentiation	1	0.2	5.29	0.1756	1	0.4465	hsa-mir-10b
Function	Neurotoxicity	2	0.1	2645	0.1728	1	0.4416	hsa-mir-96,hsa-mir-10b
Function	Adipocyte Differentiation	2	0.04878049	12902439	0.4657	1	0.742	hsa-mir-27a,hsa-mir-143
Function	Apoptosis	8	0.0754717	199622642	0.0392	1	0.2839	hsa-mir-96,hsa-mir-449a,hsa-mir-195,hsa-mir-146a,hsa-mir-143,hsa-mir-21,hsa-mir-29a,hsa-mir-27a
Function	Cell Cycle	6	0.07228916	191204819	0.086	1	0.3273	hsa-mir-96,hsa-mir-143,hsa-mir-21,hsa-mir-449a,hsa-mir-195,hsa-mir-27a
Function	Cell Division	1	0.05882353	155588235	0.4833	1	0.7678	hsa-mir-27a
Function	Chemosensitivity Of Tumor Cells	2	0.25	66125	0.0338	1	0.2688	hsa-mir-27a,hsa-mir-21
Function	Cholesterol Efflux	1	0.06666667	176333333	0.4412	1	0.716	hsa-mir-27a
Function	Cholesterol Esterification	1	0.5	13225	0.0742	1	0.4027	hsa-mir-27a
Function	Cholesterol Hydrolysis	1	0.5	13225	0.0742	1	0.4027	hsa-mir-27a
Function	Cholesterol Influx	1	0.5	13225	0.0742	1	0.4027	hsa-mir-27a
Function	DNA Damage Response	3	0.1875	4959375	0.0199	1	0.1952	hsa-mir-146a,hsa-mir-27a,hsa-mir-143
Function	Embryonic Stem Cell Differentiation	4	0.12903226	341290323	0.0263	1	0.2284	hsa-mir-371a,hsa-mir-21,hsa-mir-371b,hsa-mir-27a
Function	Hormone-mediated Signaling Pathway	5	0.0862069	228017241	0.0625	1	0.3674	hsa-mir-379,hsa-mir-146a,hsa-mir-21,hsa-mir-29a,hsa-mir-27a
Function	Immune Response	5	0.05434783	14375	0.2634	1	0.5229	hsa-mir-146a,hsa-mir-143,hsa-mir-21,hsa-mir-29a,hsa-mir-27a
Function	Neuron Apoptosis	2	0.13333333	352666667	0.1073	1	0.3836	hsa-mir-29a,hsa-mir-27a
Function	Osteoblast Apoptosis	2	1	26.45	1.39e-3	0.9876	0.0671	hsa-mir-27a,hsa-mir-21
Function	Osteoblast Differentiation	3	0.12	3174	0.0647	1	0.3761	hsa-mir-449a,hsa-mir-29a,hsa-mir-27a
Function	Osteogenesis	5	0.08474576	224152542	0.0664	1	0.3799	hsa-mir-96,hsa-mir-214,hsa-mir-21,hsa-mir-195,hsa-mir-27a
Function	Regulation of Stem Cell	8	0.10126582	267848101	7.29e-3	1	0.1245	hsa-mir-143,hsa-mir-371a,hsa-mir-146a,hsa-mir-214,hsa-mir-21,hsa-mir-195,hsa-mir-371b,hsa-mir-27a
Function	Smooth Muscle Cell Proliferation	3	0.16666667	440833333	0.0275	1	0.2351	hsa-mir-27a,hsa-mir-21,hsa-mir-143
Function	T-helper 17 Cell Differentiation	3	0.15789474	417631579	0.0319	1	0.2574	hsa-mir-214,hsa-mir-27a,hsa-mir-21
Function	Toxicity	4	0.11111111	293888889	0.043	1	0.2918	hsa-mir-214,hsa-mir-21,hsa-mir-29a,hsa-mir-27a
Function	Transdifferentiation	1	0.125	330625	0.2661	1	0.5272	hsa-mir-27a
Function	Adipogenesis	1	0.05	13225	0.5407	1	0.84	hsa-mir-29a
Function	Cell Adhesion	1	0.125	330625	0.2661	1	0.5272	hsa-mir-29a
Function	Cell Proliferation	10	0.125	330625	4.56e-4	0.3227	0.0438	hsa-mir-379,hsa-mir-509-1,hsa-mir-374b,hsa-mir-146a,hsa-mir-21,hsa-mir-509-2,hsa-mir-509-3,hsa-mir-449a,hsa-mir-29a,hsa-mir-143
Function	Chondrogenic Differentiation	1	0.16666667	440833333	0.2069	1	0.4718	hsa-mir-29a
Function	Circadian Rhythm	2	0.09090909	240454545	0.2006	1	0.4644	hsa-mir-96,hsa-mir-29a
Function	Epithelial-to-Mesenchymal Transition	5	0.06024096	159337349	0.1987	1	0.4632	hsa-mir-675,hsa-mir-542,hsa-mir-21,hsa-mir-29a,hsa-mir-143
Function	Hematopoiesis	3	0.05263158	139210526	0.3668	1	0.6341	hsa-mir-146a,hsa-mir-29a,hsa-mir-143
Function	Latent Virus Replication	2	0.11764706	311176471	0.1326	1	0.392	hsa-mir-29a,hsa-mir-21
Function	Nephrotoxicity	2	0.11764706	311176471	0.1326	1	0.392	hsa-mir-29a,hsa-mir-21
Function	Type II Pneumocyte Differentiation	1	0.25	66125	0.1431	1	0.417	hsa-mir-29a
Function	Cardiotoxicity	2	0.11764706	311176471	0.1326	1	0.392	hsa-mir-146a,hsa-mir-214
Function	Hepatic Stellate Cell Activation	1	0.25	66125	0.1431	1	0.417	hsa-mir-214
Function	Hepatotoxicity	2	0.33333333	881666667	0.019	1	0.2093	hsa-mir-214,hsa-mir-21
Function	Oxidative Stress	3	0.3	7935	5.00e-3	1	0.098	hsa-mir-146a,hsa-mir-214,hsa-mir-21
Function	Regulation of Akt Pathway	2	0.07692308	203461538	0.2575	1	0.5141	hsa-mir-214,hsa-mir-143
Function	Vascular Smooth Muscle Cell Migration	1	0.5	13225	0.0742	1	0.4027	hsa-mir-379
Function	Skeletal Muscle Cell Differentiation	2	0.09090909	240454545	0.2006	1	0.4644	hsa-mir-146a,hsa-mir-542
Function	Aging	4	0.06349206	167936508	0.2106	1	0.4547	hsa-mir-96,hsa-mir-146a,hsa-mir-21,hsa-mir-195
Function	Glucose Metabolism	1	0.03571429	0.94464286	0.6649	1	1	hsa-mir-195
Function	Insulin Resistance	1	0.05555556	146944444	0.5032	1	0.7933	hsa-mir-195
Function	Endothelial Cell Proliferation	1	0.16666667	440833333	0.2069	1	0.4718	hsa-mir-449a
Function	Bone Regeneration	1	0.03333333	0.88166667	0.6905	1	1	hsa-mir-143
Function	Cell Differentiation	2	0.03571429	0.94464286	0.6379	1	0.9669	hsa-mir-96,hsa-mir-143
Function	Cell Growth	1	0.33333333	881666667	0.1093	1	0.3829	hsa-mir-143
Function	DNA Damage Repair	1	0.05263158	139210526	0.5223	1	0.815	hsa-mir-143
Function	Folliculogenesis	2	0.18181818	480909091	0.0618	1	0.3823	hsa-mir-21,hsa-mir-143
Function	Myogensis	1	0.125	330625	0.2661	1	0.5272	hsa-mir-143
Function	Response to Hypoxia	1	0.08333333	220416667	0.3718	1	0.6407	hsa-mir-143
Function	Smooth Muscle Cell Differentiation	2	0.66666667	1763333333	4.08e-3	1	0.1005	hsa-mir-21,hsa-mir-143
Function	Smooth Muscle Cell Senescence	1	0.5	13225	0.0742	1	0.4027	hsa-mir-143
Function	Stress Response	1	0.25	66125	0.1431	1	0.417	hsa-mir-143
Function	Vascular Homeostasis	1	0.08333333	220416667	0.3718	1	0.6407	hsa-mir-143
Function	Autophagy	1	0.125	330625	0.2661	1	0.5272	hsa-mir-21
Function	Carbohydrate Metabolism	1	0.11111111	293888889	0.294	1	0.5546	hsa-mir-21
Function	Cardiac Remodeling	2	0.22222222	587777778	0.0424	1	0.3033	hsa-mir-146a,hsa-mir-21
Function	Cardiomyocyte Apoptosis	1	0.14285714	377857143	0.2371	1	0.5046	hsa-mir-21
Function	Chromatin Remodeling	1	0.14285714	377857143	0.2371	1	0.5046	hsa-mir-21
Function	Cleavage Stage Development	1	0.25	66125	0.1431	1	0.417	hsa-mir-21
Function	Embryonic Development	1	0.05882353	155588235	0.4833	1	0.7678	hsa-mir-21
Function	Granulopoiesis	1	0.1	2645	0.321	1	0.5885	hsa-mir-21
Function	Heart Development	1	0.09090909	240454545	0.3469	1	0.621	hsa-mir-21
Function	Innate Immunity	3	0.07142857	188928571	0.209	1	0.4521	hsa-mir-146a,hsa-mir-21,hsa-mir-410
Function	Radiation-Induced Bystander Effects	1	0.33333333	881666667	0.1093	1	0.3829	hsa-mir-21
Function	Regulation of Nf-Κb Pathway	2	0.28571429	755714286	0.026	1	0.2409	hsa-mir-146a,hsa-mir-21
Function	Response to Estrogen	2	0.25	66125	0.0338	1	0.2688	hsa-mir-146a,hsa-mir-21
Function	T-Cell Activation	2	0.25	66125	0.0338	1	0.2688	hsa-mir-146a,hsa-mir-21
Function	T-Cell Differentiation	2	0.125	330625	0.1198	1	0.3601	hsa-mir-139,hsa-mir-21
Function	Wound Healing	1	0.04347826	1.15	0.5918	1	0.9035	hsa-mir-21
Function	Cell Migration	4	0.36363636	961818182	4.79e-4	0.3389	0.0422	hsa-mir-146a,hsa-mir-509-3,hsa-mir-509-1,hsa-mir-509-2
Function	Chondrocyte Development	1	0.06666667	176333333	0.4412	1	0.716	hsa-mir-146a
Function	Immune System(Xiao's Cell2010)	1	0.04761905	125952381	0.5584	1	0.8611	hsa-mir-146a
Function	Osteoclast Differentiation	1	0.07142857	188928571	0.419	1	0.6937	hsa-mir-146a
Function	Toll-Like Receptor Signaling Pathway	1	0.16666667	440833333	0.2069	1	0.4718	hsa-mir-146a
Function	Neuron Differentiation	1	0.07142857	188928571	0.419	1	0.6937	hsa-mir-96
Function	Vascular Smooth Muscle Cell Differentiation	1	0.11111111	293888889	0.294	1	0.5546	hsa-mir-96
Function	Pluripotent Stem Cells Reprogramming	1	0.05	13225	0.5407	1	0.84	hsa-mir-520d
Function	Retinal Pigment Epithelium Development	1	0.5	13225	0.0742	1	0.4027	hsa-mir-410
Disease	Acute Ischemic Stroke	2	0.14285714	377857143	0.0952	1	0.3573	hsa-mir-335,hsa-mir-146a
Disease	Colitis, Ulcerative	5	0.19230769	508653846	2.19e-3	1	0.0774	hsa-mir-335,hsa-mir-146a,hsa-mir-21,hsa-mir-195,hsa-mir-29a
Disease	Depression Disorder	2	0.08695652	2.3	0.2147	1	0.4617	hsa-mir-335,hsa-mir-146a
Disease	Fetal Alcohol Syndrome	2	1	26.45	1.39e-3	0.9876	0.0671	hsa-mir-335,hsa-mir-21
Disease	Male Infertility	2	0.15384615	406923077	0.0836	1	0.3299	hsa-mir-335,hsa-mir-449a
Disease	Muscle Atrophy	3	0.17647059	466764706	0.0236	1	0.2226	hsa-mir-335,hsa-mir-21,hsa-mir-143
Disease	Myotonic Muscular Dystrophy	1	0.07142857	188928571	0.419	1	0.6937	hsa-mir-335
Disease	Non-Traumatic Osteonecrosis	1	0.16666667	440833333	0.2069	1	0.4718	hsa-mir-335
Disease	Obesity	6	0.11764706	311176471	0.0101	1	0.1391	hsa-mir-376a-1,hsa-mir-335,hsa-mir-21,hsa-mir-376a-2,hsa-mir-27a,hsa-mir-143
Disease	Osteoarthritis	5	0.12195122	322560976	0.0164	1	0.193	hsa-mir-139,hsa-mir-335,hsa-mir-146a,hsa-mir-21,hsa-mir-27a
Disease	Peripheral Vascular Disease	2	0.14285714	377857143	0.0952	1	0.3573	hsa-mir-335,hsa-mir-195
Disease	Peritoneal Dialysis Failure	2	0.06451613	170645161	0.3291	1	0.5932	hsa-mir-335,hsa-mir-21
Disease	Preeclampsia	6	0.08108108	214459459	0.0544	1	0.3466	hsa-mir-519d,hsa-mir-335,hsa-mir-21,hsa-mir-195,hsa-mir-29a,hsa-mir-27a
Disease	Schizophrenia	4	0.0754717	199622642	0.1351	1	0.395	hsa-mir-335,hsa-mir-449a,hsa-mir-195,hsa-mir-29a
Disease	Sjogren's Syndrome	2	0.5	13225	7.97e-3	1	0.1298	hsa-mir-335,hsa-mir-146a
Disease	Spinal Muscular Atrophy	1	0.16666667	440833333	0.2069	1	0.4718	hsa-mir-335
Disease	Systemic Lupus Erythematosus	5	0.09090909	240454545	0.0516	1	0.3432	hsa-mir-324,hsa-mir-335,hsa-mir-146a,hsa-mir-21,hsa-mir-410
Disease	Ankylosing Spondylitis	4	0.44444444	1175555556	1.93e-4	0.1367	0.0292	hsa-mir-146a,hsa-mir-29a,hsa-mir-10b,hsa-mir-21
Disease	Atherosclerosis	8	0.08421053	222736842	0.0216	1	0.2077	hsa-mir-10b,hsa-mir-410,hsa-mir-146a,hsa-mir-490,hsa-mir-143,hsa-mir-21,hsa-mir-29a,hsa-mir-27a
Disease	Atrial Fibrillation	3	0.05	13225	0.3987	1	0.6622	hsa-mir-10b,hsa-mir-21,hsa-mir-29a
Disease	Cardiomyopathy, Hypertrophic	8	0.14545455	384727273	6.70e-4	0.474	0.0443	hsa-mir-96,hsa-mir-489,hsa-mir-214,hsa-mir-10b,hsa-mir-21,hsa-mir-195,hsa-mir-29a,hsa-mir-143
Disease	Cardiovascular Diseases [unspecific]	5	0.078125	206640625	0.0881	1	0.3339	hsa-mir-146a,hsa-mir-10b,hsa-mir-21,hsa-mir-29a,hsa-mir-143
Disease	Congenital Heart Diseases	5	0.22727273	601136364	9.82e-4	0.6955	0.0577	hsa-mir-96,hsa-mir-10b,hsa-mir-195,hsa-mir-27a,hsa-mir-143
Disease	Endometriosis	3	0.07317073	193536585	0.199	1	0.4628	hsa-mir-10b,hsa-mir-195,hsa-mir-143
Disease	Epstein-Barr Virus Infection	2	0.11111111	293888889	0.1458	1	0.3837	hsa-mir-96,hsa-mir-10b
Disease	Heart Failure	8	0.06666667	176333333	0.0732	1	0.4014	hsa-mir-10b,hsa-mir-195,hsa-mir-139,hsa-mir-146a,hsa-mir-214,hsa-mir-21,hsa-mir-29a,hsa-mir-27a
Disease	Huntington's Disease	2	0.33333333	881666667	0.019	1	0.2093	hsa-mir-214,hsa-mir-10b
Disease	Intervertebral Disc Degeneration	2	0.15384615	406923077	0.0836	1	0.3299	hsa-mir-27a,hsa-mir-10b
Disease	Liver Cirrhosis	6	0.10526316	278421053	0.0172	1	0.1937	hsa-mir-519d,hsa-mir-146a,hsa-mir-214,hsa-mir-10b,hsa-mir-21,hsa-mir-29a
Disease	Diabetes Mellitus, Type 2	14	0.0952381	251904762	4.92e-4	0.3486	0.0372	hsa-mir-96,hsa-mir-409,hsa-mir-376a-1,hsa-mir-195,hsa-mir-410,hsa-mir-146a,hsa-mir-1271,hsa-mir-214,hsa-mir-143,hsa-mir-21,hsa-mir-376a-2,hsa-mir-371b,hsa-mir-29a,hsa-mir-27a
Disease	Alzheimer's Disease	8	0.08	2116	0.0287	1	0.2333	hsa-mir-409,hsa-mir-195,hsa-mir-139,hsa-mir-146a,hsa-mir-143,hsa-mir-21,hsa-mir-29a,hsa-mir-27a
Disease	Adenovirus Infection	1	0.02777778	0.73472222	0.7562	1	1	hsa-mir-27a
Disease	Autism Spectrum Disorder	3	0.10714286	283392857	0.0853	1	0.328	hsa-mir-146a,hsa-mir-21,hsa-mir-27a
Disease	Diabetes Mellitus, Gestational	1	0.04347826	1.15	0.5918	1	0.9035	hsa-mir-27a
Disease	Down Syndrome	2	0.16666667	440833333	0.0724	1	0.4097	hsa-mir-96,hsa-mir-27a
Disease	Erythropoiesis	1	0.33333333	881666667	0.1093	1	0.3829	hsa-mir-27a
Disease	Hepatitis B Virus Infection	6	0.08955224	236865672	0.0357	1	0.2678	hsa-mir-146a,hsa-mir-542,hsa-mir-21,hsa-mir-29a,hsa-mir-27a,hsa-mir-143
Disease	Hepatitis C Virus Infection	8	0.09195402	243218391	0.013	1	0.1621	hsa-mir-96,hsa-mir-449a,hsa-mir-195,hsa-mir-146a,hsa-mir-542,hsa-mir-21,hsa-mir-29a,hsa-mir-27a
Disease	Human Immunodeficiency Virus Infection	4	0.08510638	225106383	0.0967	1	0.3517	hsa-mir-146a,hsa-mir-21,hsa-mir-29a,hsa-mir-27a
Disease	Human Papilloma Virus Infection	5	0.14705882	388970588	7.42e-3	1	0.1245	hsa-mir-96,hsa-mir-146a,hsa-mir-21,hsa-mir-27a,hsa-mir-143
Disease	Ischemic Diseases [unspecific]	1	0.07692308	203461538	0.3959	1	0.6723	hsa-mir-27a
Disease	Liver Diseases [unspecific]	5	0.17241379	456034483	3.64e-3	1	0.0963	hsa-mir-139,hsa-mir-146a,hsa-mir-21,hsa-mir-29a,hsa-mir-27a
Disease	Multiple Sclerosis	4	0.08510638	225106383	0.0967	1	0.3517	hsa-mir-96,hsa-mir-146a,hsa-mir-214,hsa-mir-27a
Disease	Osteoporosis	1	0.11111111	293888889	0.294	1	0.5546	hsa-mir-27a
Disease	Pulmonary Hypertension	6	0.16666667	440833333	1.67e-3	1	0.0632	hsa-mir-96,hsa-mir-146a,hsa-mir-21,hsa-mir-29a,hsa-mir-27a,hsa-mir-143
Disease	Rheumatoid Arthritis	3	0.05555556	146944444	0.3347	1	0.6023	hsa-mir-146a,hsa-mir-21,hsa-mir-27a
Disease	Sepsis	5	0.14705882	388970588	7.42e-3	1	0.1245	hsa-mir-146a,hsa-mir-21,hsa-mir-29a,hsa-mir-27a,hsa-mir-143
Disease	Sickle Cell Disease	2	0.4	10.58	0.013	1	0.1737	hsa-mir-27a,hsa-mir-214
Disease	Vascular Injuries	2	0.15384615	406923077	0.0836	1	0.3299	hsa-mir-27a,hsa-mir-21
Disease	Acquired Immunodeficiency Syndrome	1	0.2	5.29	0.1756	1	0.4465	hsa-mir-29a
Disease	Autoimmune Diseases [unspecific]	3	0.08333333	220416667	0.1513	1	0.3953	hsa-mir-146a,hsa-mir-21,hsa-mir-29a
Disease	Bladder Outlet Obstruction	1	0.07142857	188928571	0.419	1	0.6937	hsa-mir-29a
Disease	Bronchopulmonary Dysplasia	3	0.1875	4959375	0.0199	1	0.1952	hsa-mir-29a,hsa-mir-214,hsa-mir-21
Disease	Cardiometabolic Disorders	2	0.5	13225	7.97e-3	1	0.1298	hsa-mir-146a,hsa-mir-29a
Disease	Cardiomyopathy	2	0.08333333	220416667	0.2289	1	0.4903	hsa-mir-21,hsa-mir-29a
Disease	Cholestatic Liver Injury	1	0.2	5.29	0.1756	1	0.4465	hsa-mir-29a
Disease	Choroidal Neovascularization	1	0.5	13225	0.0742	1	0.4027	hsa-mir-29a
Disease	Crohn Disease	3	0.09090909	240454545	0.1249	1	0.3711	hsa-mir-146a,hsa-mir-21,hsa-mir-29a
Disease	Diabetes Mellitus	4	0.05405405	142972973	0.3045	1	0.5604	hsa-mir-146a,hsa-mir-21,hsa-mir-29a,hsa-mir-143
Disease	Diabetic Retinopathy	4	0.19047619	503809524	6.59e-3	1	0.1182	hsa-mir-195,hsa-mir-146a,hsa-mir-29a,hsa-mir-21
Disease	Endomyocardial Fibrosis	1	0.33333333	881666667	0.1093	1	0.3829	hsa-mir-29a
Disease	Idiopathic Pulmonary Fibrosis	3	0.2	5.29	0.0166	1	0.1932	hsa-mir-29a,hsa-mir-96,hsa-mir-21
Disease	Influenza	2	0.07692308	203461538	0.2575	1	0.5141	hsa-mir-146a,hsa-mir-29a
Disease	Lung Fibrosis	2	0.09090909	240454545	0.2006	1	0.4644	hsa-mir-21,hsa-mir-29a
Disease	Machado-Joseph Disease	1	0.09090909	240454545	0.3469	1	0.621	hsa-mir-29a
Disease	Muscular Dystrophy	5	0.17241379	456034483	3.64e-3	1	0.0963	hsa-mir-146a,hsa-mir-214,hsa-mir-21,hsa-mir-195,hsa-mir-29a
Disease	Myocardial Fibrosis	2	0.125	330625	0.1198	1	0.3601	hsa-mir-21,hsa-mir-29a
Disease	Myocardial Infarction	3	0.05769231	152596154	0.3133	1	0.5755	hsa-mir-146a,hsa-mir-21,hsa-mir-29a
Disease	Oral Lichen Planus	2	0.28571429	755714286	0.026	1	0.2409	hsa-mir-146a,hsa-mir-29a
Disease	Parkinson's Disease	4	0.09756098	25804878	0.0646	1	0.3775	hsa-mir-214,hsa-mir-21,hsa-mir-195,hsa-mir-29a
Disease	Respiratory Syncytial Virus Pneumonia	1	0.05555556	146944444	0.5032	1	0.7933	hsa-mir-29a
Disease	Scleroderma, Systemic	1	0.33333333	881666667	0.1093	1	0.3829	hsa-mir-29a
Disease	Silicosis	1	0.5	13225	0.0742	1	0.4027	hsa-mir-29a
Disease	Systemic Sclerosis	2	0.22222222	587777778	0.0424	1	0.3033	hsa-mir-29a,hsa-mir-21
Disease	Tuberculosis	1	0.07692308	203461538	0.3959	1	0.6723	hsa-mir-29a
Disease	Tuberculosis, Pulmonary	3	0.11538462	305192308	0.0713	1	0.4054	hsa-mir-146a,hsa-mir-21,hsa-mir-29a
Disease	Vasculitis	1	0.125	330625	0.2661	1	0.5272	hsa-mir-29a
Disease	Acute Myocardial Infarction	3	0.06521739	1725	0.2499	1	0.4998	hsa-mir-146a,hsa-mir-214,hsa-mir-21
Disease	Cataract	1	0.5	13225	0.0742	1	0.4027	hsa-mir-214
Disease	Chronic Heart Failure	2	0.33333333	881666667	0.019	1	0.2093	hsa-mir-214,hsa-mir-21
Disease	Coronary Heart Diseases	3	0.05357143	141696429	0.3561	1	0.6167	hsa-mir-146a,hsa-mir-214,hsa-mir-21
Disease	Coxsackievirus Infection	2	0.66666667	1763333333	4.08e-3	1	0.1005	hsa-mir-214,hsa-mir-490
Disease	Diabetic Nephropathy	3	0.125	330625	0.0584	1	0.3658	hsa-mir-146a,hsa-mir-214,hsa-mir-21
Disease	HIV-Associated Lipodystrophy	2	0.07142857	188928571	0.2862	1	0.5437	hsa-mir-374b,hsa-mir-214
Disease	Hypertension	4	0.1025641	271282051	0.0554	1	0.3488	hsa-mir-139,hsa-mir-146a,hsa-mir-214,hsa-mir-21
Disease	Ischemia-Reperfusion Injury	3	0.13043478	3.45	0.0525	1	0.3365	hsa-mir-146a,hsa-mir-214,hsa-mir-21
Disease	Retinal Neovascularization	1	0.14285714	377857143	0.2371	1	0.5046	hsa-mir-214
Disease	Scleroderma, Localized	1	0.33333333	881666667	0.1093	1	0.3829	hsa-mir-214
Disease	Human Cytomegalovirus Infection	3	0.33333333	881666667	3.59e-3	1	0.0975	hsa-mir-376a-2,hsa-mir-376a-1,hsa-mir-21
Disease	Vascular Diseases [unspecific]	5	0.18518519	489814815	2.62e-3	1	0.0791	hsa-mir-376a-1,hsa-mir-146a,hsa-mir-21,hsa-mir-376a-2,hsa-mir-143
Disease	Aortic Aneurysm	2	0.18181818	480909091	0.0618	1	0.3823	hsa-mir-195,hsa-mir-143
Disease	Aortic Insufficiency	1	0.25	66125	0.1431	1	0.417	hsa-mir-195
Disease	Aortic Stenosis	1	0.04	1058	0.6227	1	0.9453	hsa-mir-195
Disease	Hirschsprung's Disease	2	0.09090909	240454545	0.2006	1	0.4644	hsa-mir-146a,hsa-mir-195
Disease	Focal Segmental Glomerulosclerosis	1	0.05882353	155588235	0.4833	1	0.7678	hsa-mir-490
Disease	Stroke	3	0.08108108	214459459	0.1605	1	0.4133	hsa-mir-374b,hsa-mir-21,hsa-mir-410
Disease	Acute Kidney Injury	2	0.11764706	311176471	0.1326	1	0.392	hsa-mir-449a,hsa-mir-21
Disease	Bipolar Disorder	1	0.125	330625	0.2661	1	0.5272	hsa-mir-449a
Disease	ACTH-Secreting Pituitary Adenoma	2	0.18181818	480909091	0.0618	1	0.3823	hsa-mir-21,hsa-mir-143
Disease	Allergic Rhinitis	2	0.0952381	251904762	0.1866	1	0.4378	hsa-mir-146a,hsa-mir-143
Disease	Asthma	3	0.07317073	193536585	0.199	1	0.4628	hsa-mir-146a,hsa-mir-21,hsa-mir-143
Disease	Barrett's Esophagus	2	0.18181818	480909091	0.0618	1	0.3823	hsa-mir-21,hsa-mir-143
Disease	Cerebral Aneurysm	2	0.1	2645	0.1728	1	0.4416	hsa-mir-146a,hsa-mir-143
Disease	Cervical Dysplasia	1	0.16666667	440833333	0.2069	1	0.4718	hsa-mir-143
Disease	Chronic Hepatitis	1	0.09090909	240454545	0.3469	1	0.621	hsa-mir-143
Disease	Chronic Inflammation	2	0.14285714	377857143	0.0952	1	0.3573	hsa-mir-146a,hsa-mir-143
Disease	Chronic Kidney Disease	3	0.09375	24796875	0.1165	1	0.351	hsa-mir-146a,hsa-mir-21,hsa-mir-143
Disease	Fever	1	0.5	13225	0.0742	1	0.4027	hsa-mir-143
Disease	Fibromyalgia	2	0.33333333	881666667	0.019	1	0.2093	hsa-mir-21,hsa-mir-143
Disease	Hemophagocytic Lymphohistiocytosis	2	0.25	66125	0.0338	1	0.2688	hsa-mir-21,hsa-mir-143
Disease	Mesial Temporal Lobe Epilepsy	2	0.11111111	293888889	0.1458	1	0.3837	hsa-mir-146a,hsa-mir-143
Disease	Polycystic Kidney Disease	1	0.07142857	188928571	0.419	1	0.6937	hsa-mir-143
Disease	Prediabetes	1	0.14285714	377857143	0.2371	1	0.5046	hsa-mir-143
Disease	Psoriasis	3	0.09090909	240454545	0.1249	1	0.3711	hsa-mir-146a,hsa-mir-21,hsa-mir-143
Disease	Reflux Esophagitis	1	0.2	5.29	0.1756	1	0.4465	hsa-mir-143
Disease	Wounds and Injuries [unspecific]	1	0.2	5.29	0.1756	1	0.4465	hsa-mir-143
Disease	Acute Cerebral Infarction	1	0.16666667	440833333	0.2069	1	0.4718	hsa-mir-21
Disease	Acute Coronary Syndrome	2	0.09090909	240454545	0.2006	1	0.4644	hsa-mir-146a,hsa-mir-21
Disease	Allergy	2	0.0952381	251904762	0.1866	1	0.4378	hsa-mir-146a,hsa-mir-21
Disease	Aortic Aneurysm, Abdominal	2	0.0952381	251904762	0.1866	1	0.4378	hsa-mir-489,hsa-mir-21
Disease	Arrhythmia	1	0.125	330625	0.2661	1	0.5272	hsa-mir-21
Disease	Arteriosclerosis Obliterans	1	0.05555556	146944444	0.5032	1	0.7933	hsa-mir-21
Disease	Atopic Dermatitis	1	0.11111111	293888889	0.294	1	0.5546	hsa-mir-21
Disease	Biliary Atresia	1	0.16666667	440833333	0.2069	1	0.4718	hsa-mir-21
Disease	Bronchiolitis Obliterans Syndrome	1	0.33333333	881666667	0.1093	1	0.3829	hsa-mir-21
Disease	Cardiac Myocyte Injury	1	0.11111111	293888889	0.294	1	0.5546	hsa-mir-21
Disease	Cardiomyopathy, Ischemic	2	0.10526316	278421053	0.1592	1	0.4148	hsa-mir-139,hsa-mir-21
Disease	Chronic Atrial Fibrillation	1	0.33333333	881666667	0.1093	1	0.3829	hsa-mir-21
Disease	Chronic Obstructive Pulmonary Disease	2	0.07142857	188928571	0.2862	1	0.5437	hsa-mir-146a,hsa-mir-21
Disease	Chronic Pancreatitis	1	0.25	66125	0.1431	1	0.417	hsa-mir-21
Disease	Colitis	3	0.25	66125	8.70e-3	1	0.1296	hsa-mir-139,hsa-mir-146a,hsa-mir-21
Disease	Coronary Atherosclerosis	1	0.07142857	188928571	0.419	1	0.6937	hsa-mir-21
Disease	Cryptosporidium infection	1	0.25	66125	0.1431	1	0.417	hsa-mir-21
Disease	Epilepsy	3	0.11111111	293888889	0.0781	1	0.3119	hsa-mir-139,hsa-mir-146a,hsa-mir-21
Disease	Essential Hypertension	1	0.05263158	139210526	0.5223	1	0.815	hsa-mir-21
Disease	Fatty Liver, Non-Alcoholic	1	0.06666667	176333333	0.4412	1	0.716	hsa-mir-21
Disease	Graft-Versus-Host Disease	3	0.16666667	440833333	0.0275	1	0.2351	hsa-mir-671,hsa-mir-489,hsa-mir-21
Disease	Granular Corneal Dystrophy	1	0.33333333	881666667	0.1093	1	0.3829	hsa-mir-21
Disease	Growth Disorders	1	0.33333333	881666667	0.1093	1	0.3829	hsa-mir-21
Disease	Heart Diseases [unspecific]	3	0.07894737	208815789	0.1699	1	0.4353	hsa-mir-324,hsa-mir-146a,hsa-mir-21
Disease	Hepatitis [unspecific]	2	0.16666667	440833333	0.0724	1	0.4097	hsa-mir-146a,hsa-mir-21
Disease	IgA Nephropathy	2	0.4	10.58	0.013	1	0.1737	hsa-mir-21,hsa-mir-146a
Disease	In Vitro Fertilization Failure	1	0.5	13225	0.0742	1	0.4027	hsa-mir-21
Disease	Inflammatory Bowel Diseases	2	0.0625	1653125	0.3433	1	0.6167	hsa-mir-146a,hsa-mir-21
Disease	Keloid	1	0.07692308	203461538	0.3959	1	0.6723	hsa-mir-21
Disease	Kidney Diseases [unspecific]	1	0.14285714	377857143	0.2371	1	0.5046	hsa-mir-21
Disease	Kidney Injury	1	0.03571429	0.94464286	0.6649	1	1	hsa-mir-21
Disease	Kidney Transplant Rejection	1	0.09090909	240454545	0.3469	1	0.621	hsa-mir-21
Disease	Liver Injury	1	0.06666667	176333333	0.4412	1	0.716	hsa-mir-21
Disease	Lofgren's Syndrome	2	0.16666667	440833333	0.0724	1	0.4097	hsa-mir-146a,hsa-mir-21
Disease	Metabolic Syndrome	2	0.22222222	587777778	0.0424	1	0.3033	hsa-mir-146a,hsa-mir-21
Disease	Myasthenia Gravis	2	0.14285714	377857143	0.0952	1	0.3573	hsa-mir-146a,hsa-mir-21
Disease	Mycobacterium Tuberculosis Infection	2	0.15384615	406923077	0.0836	1	0.3299	hsa-mir-146a,hsa-mir-21
Disease	Myelodysplastic Syndromes	2	0.07142857	188928571	0.2862	1	0.5437	hsa-mir-146a,hsa-mir-21
Disease	Myocardial Ischemic-Reperfusion Injury	1	0.0625	1653125	0.4627	1	0.7406	hsa-mir-21
Disease	Necrotizing Enterocolitis	1	0.09090909	240454545	0.3469	1	0.621	hsa-mir-21
Disease	Neutropenia	1	0.5	13225	0.0742	1	0.4027	hsa-mir-21
Disease	Oral Leukoplakia	1	0.08333333	220416667	0.3718	1	0.6407	hsa-mir-21
Disease	Periodontitis	1	0.5	13225	0.0742	1	0.4027	hsa-mir-21
Disease	Polycystic Ovarian Syndrome	2	0.06896552	182413793	0.3006	1	0.554	hsa-mir-324,hsa-mir-21
Disease	Polycythemia Vera	1	0.05	13225	0.5407	1	0.84	hsa-mir-21
Disease	Recurrent Wheezing	1	0.33333333	881666667	0.1093	1	0.3829	hsa-mir-21
Disease	Renal Fibrosis	1	0.08333333	220416667	0.3718	1	0.6407	hsa-mir-21
Disease	Sciatic Nerve Injury	1	0.5	13225	0.0742	1	0.4027	hsa-mir-21
Disease	Spinal Cord Injuries	1	0.07692308	203461538	0.3959	1	0.6723	hsa-mir-21
Disease	Thyroid-Associated Ophthalmopathy	2	1	26.45	1.39e-3	0.9876	0.0671	hsa-mir-21,hsa-mir-146a
Disease	Type 2 Diabetes Complications	1	0.5	13225	0.0742	1	0.4027	hsa-mir-21
Disease	Vascular Hypertrophy	1	0.04761905	125952381	0.5584	1	0.8611	hsa-mir-21
Disease	Wound Inflammation	2	0.25	66125	0.0338	1	0.2688	hsa-mir-146a,hsa-mir-21
Disease	Behcet's Disease	2	0.28571429	755714286	0.026	1	0.2409	hsa-mir-139,hsa-mir-146a
Disease	Carotid Atherosclerosis	1	0.1	2645	0.321	1	0.5885	hsa-mir-146a
Disease	Chronic Hepatitis B	1	0.03125	0.8265625	0.7141	1	1	hsa-mir-146a
Disease	Chronic Hepatitis C	2	0.05555556	146944444	0.3991	1	0.6618	hsa-mir-324,hsa-mir-146a
Disease	Cystic Fibrosis	4	0.25	66125	2.30e-3	1	0.076	hsa-mir-146a,hsa-mir-509-3,hsa-mir-509-1,hsa-mir-509-2
Disease	Dermatomyositis	1	0.5	13225	0.0742	1	0.4027	hsa-mir-146a
Disease	Diabetes Mellitus, Type 1	1	0.25	66125	0.1431	1	0.417	hsa-mir-146a
Disease	Digeorge Syndrome	1	0.16666667	440833333	0.2069	1	0.4718	hsa-mir-146a
Disease	Emphysema	1	0.5	13225	0.0742	1	0.4027	hsa-mir-146a
Disease	Glomerulonephritis	1	0.14285714	377857143	0.2371	1	0.5046	hsa-mir-146a
Disease	Graves' Disease	1	0.1	2645	0.321	1	0.5885	hsa-mir-146a
Disease	Habitual Abortion	1	0.07142857	188928571	0.419	1	0.6937	hsa-mir-146a
Disease	Immune Thrombocytopenic Purpura	2	0.15384615	406923077	0.0836	1	0.3299	hsa-mir-146a,hsa-mir-410
Disease	Japanese Encephalitis Virus Infection	1	0.25	66125	0.1431	1	0.417	hsa-mir-146a
Disease	Lupus Nephritis	1	0.07692308	203461538	0.3959	1	0.6723	hsa-mir-146a
Disease	Macular Degeneration	1	0.07142857	188928571	0.419	1	0.6937	hsa-mir-146a
Disease	Neurodegenerative Diseases [unspecific]	2	0.10526316	278421053	0.1592	1	0.4148	hsa-mir-139,hsa-mir-146a
Disease	Neuroinflammation	2	0.18181818	480909091	0.0618	1	0.3823	hsa-mir-139,hsa-mir-146a
Disease	Neuropsychiatric Disorders [unspecific]	1	0.04545455	120227273	0.5754	1	0.8823	hsa-mir-146a
Disease	Ossification of Posterior Longitudinal Ligament	1	0.2	5.29	0.1756	1	0.4465	hsa-mir-146a
Disease	Pneumonia	1	0.33333333	881666667	0.1093	1	0.3829	hsa-mir-146a
Disease	Pregnancy Complications [unspecific]	1	0.2	5.29	0.1756	1	0.4465	hsa-mir-146a
Disease	Rhinosinusitis	1	0.07692308	203461538	0.3959	1	0.6723	hsa-mir-146a
Disease	Stroke, Ischemic	1	0.02941176	0.77794118	0.736	1	1	hsa-mir-146a
Disease	Systemic Juvenile Idiopathic Arthritis	1	0.5	13225	0.0742	1	0.4027	hsa-mir-146a
Disease	Toxoplasma gondii Infection	1	0.16666667	440833333	0.2069	1	0.4718	hsa-mir-146a
Disease	Enterovirus Infection	1	0.14285714	377857143	0.2371	1	0.5046	hsa-mir-489
Disease	Hyperactivity Disorder	1	0.25	66125	0.1431	1	0.417	hsa-mir-96
Disease	Keratitis	1	0.2	5.29	0.1756	1	0.4465	hsa-mir-96
Disease	Learned Helplessness	1	0.125	330625	0.2661	1	0.5272	hsa-mir-96
Disease	Light-Induced Retinal Injury	1	0.33333333	881666667	0.1093	1	0.3829	hsa-mir-96
Disease	Pain[unspecific]	1	0.25	66125	0.1431	1	0.417	hsa-mir-96
Disease	Retinal Degeneration	1	0.11111111	293888889	0.294	1	0.5546	hsa-mir-96
Disease	Azoospermia	2	0.18181818	480909091	0.0618	1	0.3823	hsa-mir-371a,hsa-mir-371b
Disease	Kawasaki's Syndrome	2	0.33333333	881666667	0.019	1	0.2093	hsa-mir-371a,hsa-mir-371b
Disease	Aneurysmal Subarachnoid Hemorrhage	1	0.5	13225	0.0742	1	0.4027	hsa-mir-324
Disease	Maternal Obesity During Childbirth	1	0.06666667	176333333	0.4412	1	0.716	hsa-mir-324
Disease	Alopecia	1	0.11111111	293888889	0.294	1	0.5546	hsa-mir-410
Disease	Chronic Brucellosis	1	0.16666667	440833333	0.2069	1	0.4718	hsa-mir-139
Disease	Acute Ischemic Stroke(DOWN)	2	0.25	66125	0.0338	1	0.2688	hsa-mir-335,hsa-mir-146a
Disease	Breast Neoplasms(DOWN)	1	0.09090909	240454545	0.3469	1	0.621	hsa-mir-335
Disease	Bronchopulmonary Dysplasia(DOWN)	1	0.25	66125	0.1431	1	0.417	hsa-mir-335
Disease	Carcinoma, Bladder(DOWN)	10	0.14084507	372535211	1.64e-4	0.1159	0.0289	hsa-mir-335,hsa-mir-409,hsa-mir-542,hsa-mir-490,hsa-mir-139,hsa-mir-489,hsa-mir-96,hsa-mir-214,hsa-mir-29a,hsa-mir-27a
Disease	Carcinoma, Cervical(DOWN)	5	0.07575758	200378788	0.0977	1	0.3526	hsa-mir-335,hsa-mir-21,hsa-mir-139,hsa-mir-143,hsa-mir-214
Disease	Carcinoma, Colon(DOWN)	7	0.06603774	174669811	0.0962	1	0.3509	hsa-mir-374b,hsa-mir-214,hsa-mir-409,hsa-mir-335,hsa-mir-324,hsa-mir-371b,hsa-mir-371a
Disease	Carcinoma, Gastric(DOWN)	16	0.11851852	313481481	8.87e-6	6.28e-3	4.69e-3	hsa-mir-509-2,hsa-mir-449a,hsa-mir-214,hsa-mir-1271,hsa-mir-520d,hsa-mir-335,hsa-mir-410,hsa-mir-190b,hsa-mir-542,hsa-mir-490,hsa-mir-509-3,hsa-mir-139,hsa-mir-519d,hsa-mir-509-1,hsa-mir-195,hsa-mir-29a
Disease	Carcinoma, Hepatocellular(DOWN)	14	0.09459459	250202703	5.30e-4	0.3751	0.0374	hsa-mir-509-2,hsa-mir-376a-1,hsa-mir-449a,hsa-mir-379,hsa-mir-548l,hsa-mir-335,hsa-mir-542,hsa-mir-324,hsa-mir-376a-2,hsa-mir-509-3,hsa-mir-139,hsa-mir-509-1,hsa-mir-195,hsa-mir-29a
Disease	Carcinoma, Ovarian(DOWN)	9	0.09375	24796875	7.26e-3	1	0.1259	hsa-mir-509-2,hsa-mir-409,hsa-mir-1271,hsa-mir-335,hsa-mir-509-3,hsa-mir-489,hsa-mir-519d,hsa-mir-509-1,hsa-mir-29a
Disease	Carcinoma, Pancreatic(DOWN)	11	0.14102564	373012821	6.98e-5	0.0494	0.0148	hsa-mir-335,hsa-mir-374b,hsa-mir-146a,hsa-mir-410,hsa-mir-374c,hsa-mir-143,hsa-mir-1271,hsa-mir-195,hsa-mir-96,hsa-mir-29a,hsa-mir-27a
Disease	Carcinoma, Prostate(DOWN)	8	0.06666667	176333333	0.0732	1	0.4014	hsa-mir-146a,hsa-mir-675,hsa-mir-214,hsa-mir-1271,hsa-mir-335,hsa-mir-143,hsa-mir-195,hsa-mir-29a
Disease	Carcinoma, Renal Cell, Clear-Cell(DOWN)	3	0.10714286	283392857	0.0853	1	0.328	hsa-mir-335,hsa-mir-195,hsa-mir-29a
Disease	Colitis, Ulcerative(DOWN)	4	0.28571429	755714286	1.34e-3	0.9463	0.0673	hsa-mir-335,hsa-mir-21,hsa-mir-146a,hsa-mir-195
Disease	Depression Disorder(DOWN)	1	0.5	13225	0.0742	1	0.4027	hsa-mir-335
Disease	Gastrointestinal Neoplasms(DOWN)	1	0.125	330625	0.2661	1	0.5272	hsa-mir-335
Disease	Neoplasms [unspecific](DOWN)	9	0.1097561	290304878	2.43e-3	1	0.078	hsa-mir-335,hsa-mir-509-2,hsa-mir-542,hsa-mir-371a,hsa-mir-509-3,hsa-mir-449a,hsa-mir-371b,hsa-mir-509-1,hsa-mir-195
Disease	Neuroblastoma(DOWN)	4	0.17391304	4.6	9.23e-3	1	0.1319	hsa-mir-335,hsa-mir-542,hsa-mir-143,hsa-mir-29a
Disease	Osteoarthritis(DOWN)	2	0.10526316	278421053	0.1592	1	0.4148	hsa-mir-335,hsa-mir-195
Disease	Squamous Cell Carcinoma, Esophageal(DOWN)	7	0.08974359	237371795	0.0231	1	0.2201	hsa-mir-335,hsa-mir-146a,hsa-mir-139,hsa-mir-143,hsa-mir-195,hsa-mir-214,hsa-mir-27a
Disease	Carcinoma, Breast(UP)	17	0.11038961	291980519	1.11e-5	7.86e-3	3.92e-3	hsa-mir-374b,hsa-mir-146a,hsa-mir-675,hsa-mir-376a-1,hsa-mir-21,hsa-mir-214,hsa-mir-27a,hsa-mir-409,hsa-mir-96,hsa-mir-10b,hsa-mir-335,hsa-mir-542,hsa-mir-324,hsa-mir-376a-2,hsa-mir-139,hsa-mir-195,hsa-mir-29a
Disease	Carcinoma, Lung, Small-Cell(UP)	1	0.25	66125	0.1431	1	0.417	hsa-mir-335
Disease	Glioma(UP)	6	0.09090909	240454545	0.0334	1	0.2679	hsa-mir-335,hsa-mir-21,hsa-mir-96,hsa-mir-195,hsa-mir-10b,hsa-mir-27a
Disease	Kaposi's Sarcoma(UP)	2	0.2	5.29	0.0518	1	0.3424	hsa-mir-335,hsa-mir-146a
Disease	Leukemia, Myeloid, Acute(UP)	4	0.11764706	311176471	0.0358	1	0.2665	hsa-mir-335,hsa-mir-409,hsa-mir-21,hsa-mir-519d
Disease	Leukemia, Myeloid, Acute, Pediatric(UP)	1	0.25	66125	0.1431	1	0.417	hsa-mir-335
Disease	Osteosarcoma(UP)	8	0.13333333	352666667	1.22e-3	0.8657	0.0681	hsa-mir-335,hsa-mir-21,hsa-mir-542,hsa-mir-195,hsa-mir-10b,hsa-mir-214,hsa-mir-29a,hsa-mir-27a
Disease	Peritoneal Dialysis Failure(UP)	2	0.07142857	188928571	0.2862	1	0.5437	hsa-mir-335,hsa-mir-21
Disease	Pleural Mesothelioma(UP)	2	0.13333333	352666667	0.1073	1	0.3836	hsa-mir-379,hsa-mir-335
Disease	Sjogren's Syndrome(UP)	2	0.66666667	1763333333	4.08e-3	1	0.1005	hsa-mir-146a,hsa-mir-335
Disease	Carcinoma, Head And Neck(DOWN)	1	0.16666667	440833333	0.2069	1	0.4718	hsa-mir-10b
Disease	Heart Failure(DOWN)	1	0.07692308	203461538	0.3959	1	0.6723	hsa-mir-10b
Disease	Adenocarcinoma, Pancreatic Ductal(UP)	3	0.13636364	360681818	0.0468	1	0.3156	hsa-mir-21,hsa-mir-143,hsa-mir-10b
Disease	Atherosclerosis(UP)	5	0.13513514	357432432	0.0107	1	0.1449	hsa-mir-146a,hsa-mir-410,hsa-mir-143,hsa-mir-10b,hsa-mir-29a
Disease	Atrial Fibrillation(UP)	2	0.05128205	135641026	0.4395	1	0.7154	hsa-mir-21,hsa-mir-10b
Disease	Carcinoma, Bladder(UP)	3	0.06976744	184534884	0.2191	1	0.4701	hsa-mir-21,hsa-mir-143,hsa-mir-10b
Disease	Carcinoma, Colon(UP)	12	0.08333333	220416667	4.69e-3	1	0.0937	hsa-mir-146a,hsa-mir-675,hsa-mir-21,hsa-mir-27a,hsa-mir-96,hsa-mir-10b,hsa-mir-410,hsa-mir-143,hsa-mir-490,hsa-mir-139,hsa-mir-195,hsa-mir-29a
Disease	Carcinoma, Endometrial(UP)	1	0.05555556	146944444	0.5032	1	0.7933	hsa-mir-10b
Disease	Carcinoma, Gastric(UP)	9	0.07563025	200042017	0.0282	1	0.2316	hsa-mir-374b,hsa-mir-146a,hsa-mir-675,hsa-mir-21,hsa-mir-27a,hsa-mir-409,hsa-mir-96,hsa-mir-10b,hsa-mir-143
Disease	Carcinoma, Hepatocellular(UP)	11	0.07432432	196587838	0.0167	1	0.19	hsa-mir-146a,hsa-mir-675,hsa-mir-21,hsa-mir-214,hsa-mir-27a,hsa-mir-96,hsa-mir-10b,hsa-mir-520d,hsa-mir-143,hsa-mir-671,hsa-mir-489
Disease	Carcinoma, Laryngeal(UP)	3	0.21428571	566785714	0.0137	1	0.1679	hsa-mir-10b,hsa-mir-489,hsa-mir-27a
Disease	Carcinoma, Lung(UP)	8	0.09756098	25804878	9.15e-3	1	0.1327	hsa-mir-146a,hsa-mir-410,hsa-mir-21,hsa-mir-490,hsa-mir-143,hsa-mir-96,hsa-mir-10b,hsa-mir-214
Disease	Carcinoma, Lung. Non-Small-Cell(UP)	6	0.08108108	214459459	0.0544	1	0.3466	hsa-mir-146a,hsa-mir-21,hsa-mir-1271,hsa-mir-10b,hsa-mir-214,hsa-mir-27a
Disease	Carcinoma, Nasopharyngeal(UP)	6	0.15	39675	2.94e-3	1	0.0842	hsa-mir-21,hsa-mir-371a,hsa-mir-324,hsa-mir-10b,hsa-mir-214,hsa-mir-27a
Disease	Carcinoma, Pancreatic(UP)	5	0.07462687	19738806	0.1027	1	0.3694	hsa-mir-675,hsa-mir-21,hsa-mir-139,hsa-mir-489,hsa-mir-10b
Disease	Carcinoma, Renal Cell, Clear-Cell(UP)	3	0.125	330625	0.0584	1	0.3658	hsa-mir-21,hsa-mir-10b,hsa-mir-27a
Disease	Congenital Heart Diseases(UP)	1	0.33333333	881666667	0.1093	1	0.3829	hsa-mir-10b
Disease	Glioblastoma(UP)	4	0.08163265	215918367	0.1089	1	0.3827	hsa-mir-146a,hsa-mir-21,hsa-mir-195,hsa-mir-10b
Disease	Intervertebral Disc Degeneration(UP)	2	0.22222222	587777778	0.0424	1	0.3033	hsa-mir-10b,hsa-mir-27a
Disease	Lymphoma(UP)	3	0.21428571	566785714	0.0137	1	0.1679	hsa-mir-10b,hsa-mir-143,hsa-mir-21
Disease	Medulloblastoma(UP)	1	0.25	66125	0.1431	1	0.417	hsa-mir-10b
Disease	Melanoma(UP)	4	0.09302326	246046512	0.0746	1	0.2988	hsa-mir-146a,hsa-mir-21,hsa-mir-10b,hsa-mir-214
Disease	Neoplasms [unspecific](UP)	10	0.10989011	290659341	1.31e-3	0.9296	0.0695	hsa-mir-146a,hsa-mir-21,hsa-mir-214,hsa-mir-27a,hsa-mir-96,hsa-mir-10b,hsa-mir-520d,hsa-mir-143,hsa-mir-139,hsa-mir-29a
Disease	Pituitary Adenoma(UP)	1	0.0625	1653125	0.4627	1	0.7406	hsa-mir-10b
Disease	Squamous Cell Carcinoma, Esophageal(UP)	2	0.04347826	1.15	0.528	1	0.8216	hsa-mir-21,hsa-mir-10b
Disease	Squamous Cell Carcinoma, Oral(UP)	2	0.08333333	220416667	0.2289	1	0.4903	hsa-mir-21,hsa-mir-10b
Disease	Multiple Myeloma(DOWN)	1	0.04761905	125952381	0.5584	1	0.8611	hsa-mir-1271
Disease	Diabetes Mellitus, Type 2(UP)	7	0.12068966	319224138	4.63e-3	1	0.0943	hsa-mir-409,hsa-mir-21,hsa-mir-96,hsa-mir-143,hsa-mir-371b,hsa-mir-1271,hsa-mir-29a
Disease	Adenocarcinoma, Lung(DOWN)	2	0.05128205	135641026	0.4395	1	0.7154	hsa-mir-409,hsa-mir-519d
Disease	Kaposi's Sarcoma(DOWN)	1	0.2	5.29	0.1756	1	0.4465	hsa-mir-409
Disease	Melanoma(DOWN)	2	0.0625	1653125	0.3433	1	0.6167	hsa-mir-409,hsa-mir-143
Disease	Osteosarcoma(DOWN)	7	0.06930693	183316832	0.0782	1	0.3112	hsa-mir-449a,hsa-mir-379,hsa-mir-409,hsa-mir-410,hsa-mir-143,hsa-mir-490,hsa-mir-519d
Disease	Alzheimer's Disease(UP)	4	0.11764706	311176471	0.0358	1	0.2665	hsa-mir-146a,hsa-mir-409,hsa-mir-139,hsa-mir-143
Disease	Carcinoma, Prostate(UP)	9	0.09782609	25875	5.44e-3	1	0.1011	hsa-mir-21,hsa-mir-449a,hsa-mir-409,hsa-mir-96,hsa-mir-410,hsa-mir-371b,hsa-mir-371a,hsa-mir-671,hsa-mir-139
Disease	Adenovirus Infection(DOWN)	1	0.5	13225	0.0742	1	0.4027	hsa-mir-27a
Disease	Diabetes Mellitus, Gestational(DOWN)	1	0.09090909	240454545	0.3469	1	0.621	hsa-mir-27a
Disease	Hepatitis B Virus Infection(DOWN)	3	0.10714286	283392857	0.0853	1	0.328	hsa-mir-146a,hsa-mir-29a,hsa-mir-27a
Disease	Leukemia(DOWN)	4	0.23529412	622352941	2.93e-3	1	0.086	hsa-mir-139,hsa-mir-27a,hsa-mir-143,hsa-mir-21
Disease	Leukemia, Myeloid, Acute(DOWN)	3	0.06666667	176333333	0.2395	1	0.4818	hsa-mir-96,hsa-mir-29a,hsa-mir-27a
Disease	Osteoporosis(DOWN)	1	0.5	13225	0.0742	1	0.4027	hsa-mir-27a
Disease	Rheumatoid Arthritis(DOWN)	2	0.125	330625	0.1198	1	0.3601	hsa-mir-21,hsa-mir-27a
Disease	Sepsis(DOWN)	1	0.16666667	440833333	0.2069	1	0.4718	hsa-mir-27a
Disease	Squamous Cell Carcinoma, Head and Neck(DOWN)	3	0.15	39675	0.0365	1	0.2684	hsa-mir-146a,hsa-mir-29a,hsa-mir-27a
Disease	Squamous Cell Carcinoma, Oral(DOWN)	4	0.08333333	220416667	0.1027	1	0.3684	hsa-mir-146a,hsa-mir-542,hsa-mir-143,hsa-mir-27a
Disease	Adenocarcinoma, Lung(UP)	4	0.14814815	391851852	0.0164	1	0.1948	hsa-mir-146a,hsa-mir-214,hsa-mir-29a,hsa-mir-27a
Disease	Astrocytoma(UP)	1	0.16666667	440833333	0.2069	1	0.4718	hsa-mir-27a
Disease	Carcinoma, Breast, Triple Negative(UP)	2	0.09090909	240454545	0.2006	1	0.4644	hsa-mir-21,hsa-mir-27a
Disease	Carcinoma, Cervical(UP)	4	0.06349206	167936508	0.2106	1	0.4547	hsa-mir-146a,hsa-mir-21,hsa-mir-96,hsa-mir-27a
Disease	Carcinoma, Esophageal(UP)	4	0.14285714	377857143	0.0186	1	0.2072	hsa-mir-21,hsa-mir-143,hsa-mir-96,hsa-mir-27a
Disease	Carcinoma, Rectal(UP)	2	0.2	5.29	0.0518	1	0.3424	hsa-mir-21,hsa-mir-27a
Disease	Carcinoma, Renal Cell(UP)	5	0.13888889	367361111	9.50e-3	1	0.1322	hsa-mir-146a,hsa-mir-21,hsa-mir-489,hsa-mir-195,hsa-mir-27a
Disease	Carcinoma, Thyroid(UP)	1	0.07692308	203461538	0.3959	1	0.6723	hsa-mir-27a
Disease	Carcinoma, Urothelial(UP)	2	0.33333333	881666667	0.019	1	0.2093	hsa-mir-21,hsa-mir-27a
Disease	Ischemic Diseases [unspecific](UP)	1	0.125	330625	0.2661	1	0.5272	hsa-mir-27a
Disease	Liver Diseases [unspecific](UP)	5	0.29411765	777941176	2.66e-4	0.1881	0.0312	hsa-mir-139,hsa-mir-21,hsa-mir-146a,hsa-mir-29a,hsa-mir-27a
Disease	Lymphoma, T-Cell(UP)	3	0.25	66125	8.70e-3	1	0.1296	hsa-mir-21,hsa-mir-146a,hsa-mir-27a
Disease	Multiple Sclerosis(UP)	1	0.07142857	188928571	0.419	1	0.6937	hsa-mir-27a
Disease	Osteoarthritis(UP)	4	0.17391304	4.6	9.23e-3	1	0.1319	hsa-mir-146a,hsa-mir-21,hsa-mir-139,hsa-mir-27a
Disease	Pulmonary Hypertension(UP)	4	0.26666667	705333333	1.77e-3	1	0.0647	hsa-mir-143,hsa-mir-21,hsa-mir-29a,hsa-mir-27a
Disease	Rhabdomyosarcoma(UP)	1	0.25	66125	0.1431	1	0.417	hsa-mir-27a
Disease	Bladder Outlet Obstruction(DOWN)	1	0.07142857	188928571	0.419	1	0.6937	hsa-mir-29a
Disease	Carcinoma, Laryngeal(DOWN)	3	0.12	3174	0.0647	1	0.3761	hsa-mir-195,hsa-mir-214,hsa-mir-29a
Disease	Carcinoma, Lung(DOWN)	5	0.05	13225	0.3248	1	0.5864	hsa-mir-449a,hsa-mir-450b,hsa-mir-509-3,hsa-mir-139,hsa-mir-29a
Disease	Carcinoma, Lung. Non-Small-Cell(DOWN)	12	0.11111111	293888889	3.36e-4	0.2376	0.0355	hsa-mir-675,hsa-mir-509-2,hsa-mir-449a,hsa-mir-379,hsa-mir-143,hsa-mir-509-3,hsa-mir-139,hsa-mir-489,hsa-mir-519d,hsa-mir-509-1,hsa-mir-195,hsa-mir-29a
Disease	Carcinoma, Nasopharyngeal(DOWN)	2	0.03921569	10372549	0.5855	1	0.8952	hsa-mir-143,hsa-mir-29a
Disease	Carcinoma, Renal Cell(DOWN)	7	0.13461538	356057692	2.44e-3	1	0.076	hsa-mir-509-2,hsa-mir-509-3,hsa-mir-96,hsa-mir-143,hsa-mir-509-1,hsa-mir-214,hsa-mir-29a
Disease	Cardiomyopathy(DOWN)	1	0.14285714	377857143	0.2371	1	0.5046	hsa-mir-29a
Disease	Cardiovascular Diseases [unspecific](DOWN)	1	0.05882353	155588235	0.4833	1	0.7678	hsa-mir-29a
Disease	Cholangiocarcinoma(DOWN)	1	0.07692308	203461538	0.3959	1	0.6723	hsa-mir-29a
Disease	Cholestatic Liver Injury(DOWN)	1	0.2	5.29	0.1756	1	0.4465	hsa-mir-29a
Disease	Crohn Disease(DOWN)	1	0.125	330625	0.2661	1	0.5272	hsa-mir-29a
Disease	Diabetes Mellitus, Type 2(DOWN)	6	0.10714286	283392857	0.0158	1	0.1905	hsa-mir-146a,hsa-mir-410,hsa-mir-376a-1,hsa-mir-376a-2,hsa-mir-195,hsa-mir-29a
Disease	Diabetic Retinopathy(DOWN)	1	0.09090909	240454545	0.3469	1	0.621	hsa-mir-29a
Disease	Glioma(DOWN)	8	0.06557377	173442623	0.0792	1	0.314	hsa-mir-675,hsa-mir-449a,hsa-mir-214,hsa-mir-410,hsa-mir-324,hsa-mir-143,hsa-mir-139,hsa-mir-29a
Disease	Human Immunodeficiency Virus Infection(DOWN)	2	0.16666667	440833333	0.0724	1	0.4097	hsa-mir-146a,hsa-mir-29a
Disease	Leiomyoma(DOWN)	1	0.2	5.29	0.1756	1	0.4465	hsa-mir-29a
Disease	Leukemia, Lymphoblastic, Acute, T-Cell(DOWN)	1	0.2	5.29	0.1756	1	0.4465	hsa-mir-29a
Disease	Liver Cirrhosis(DOWN)	3	0.16666667	440833333	0.0275	1	0.2351	hsa-mir-214,hsa-mir-146a,hsa-mir-29a
Disease	Lymphoma, Burkitt's(DOWN)	1	0.2	5.29	0.1756	1	0.4465	hsa-mir-29a
Disease	Muscular Dystrophy(DOWN)	1	0.25	66125	0.1431	1	0.417	hsa-mir-29a
Disease	Myocardial Fibrosis(DOWN)	1	0.11111111	293888889	0.294	1	0.5546	hsa-mir-29a
Disease	Parkinson's Disease(DOWN)	2	0.14285714	377857143	0.0952	1	0.3573	hsa-mir-214,hsa-mir-29a
Disease	Silicosis(DOWN)	1	0.5	13225	0.0742	1	0.4027	hsa-mir-29a
Disease	Squamous Cell Carcinoma, Cerevial(DOWN)	2	0.4	10.58	0.013	1	0.1737	hsa-mir-29a,hsa-mir-143
Disease	Systemic Sclerosis(DOWN)	1	0.5	13225	0.0742	1	0.4027	hsa-mir-29a
Disease	Ankylosing Spondylitis(UP)	3	0.5	13225	9.27e-4	0.6562	0.0577	hsa-mir-21,hsa-mir-146a,hsa-mir-29a
Disease	Carcinoma, Ovarian(UP)	8	0.11594203	306666667	3.10e-3	1	0.0863	hsa-mir-376a-1,hsa-mir-21,hsa-mir-449a,hsa-mir-96,hsa-mir-143,hsa-mir-376a-2,hsa-mir-214,hsa-mir-29a
Disease	Cardiomyopathy, Hypertrophic(UP)	2	0.4	10.58	0.013	1	0.1737	hsa-mir-214,hsa-mir-29a
Disease	Colitis, Ulcerative(UP)	1	0.14285714	377857143	0.2371	1	0.5046	hsa-mir-29a
Disease	Colon Neoplasms(UP)	2	0.22222222	587777778	0.0424	1	0.3033	hsa-mir-21,hsa-mir-29a
Disease	Diabetes Mellitus(UP)	2	0.08	2116	0.2432	1	0.4873	hsa-mir-143,hsa-mir-29a
Disease	Human Immunodeficiency Virus Infection(UP)	1	0.05555556	146944444	0.5032	1	0.7933	hsa-mir-29a
Disease	Leukemia(UP)	1	0.0625	1653125	0.4627	1	0.7406	hsa-mir-29a
Disease	Machado-Joseph Disease(UP)	1	0.2	5.29	0.1756	1	0.4465	hsa-mir-29a
Disease	Respiratory Syncytial Virus Pneumonia(UP)	1	0.125	330625	0.2661	1	0.5272	hsa-mir-29a
Disease	Tuberculosis(UP)	1	0.08333333	220416667	0.3718	1	0.6407	hsa-mir-29a
Disease	Tuberculosis, Pulmonary(UP)	1	0.5	13225	0.0742	1	0.4027	hsa-mir-29a
Disease	Vasculitis(UP)	1	0.25	66125	0.1431	1	0.417	hsa-mir-29a
Disease	Acute Myocardial Infarction(DOWN)	1	0.05	13225	0.5407	1	0.84	hsa-mir-214
Disease	Carcinoma, Thyroid(DOWN)	2	0.09090909	240454545	0.2006	1	0.4644	hsa-mir-146a,hsa-mir-214
Disease	Hepatoblastoma(DOWN)	2	0.28571429	755714286	0.026	1	0.2409	hsa-mir-214,hsa-mir-195
Disease	Hypertension(DOWN)	1	0.125	330625	0.2661	1	0.5272	hsa-mir-214
Disease	Multiple Sclerosis(DOWN)	1	0.09090909	240454545	0.3469	1	0.621	hsa-mir-214
Disease	Rhabdomyosarcoma(DOWN)	1	0.14285714	377857143	0.2371	1	0.5046	hsa-mir-214
Disease	Sickle Cell Disease(DOWN)	1	0.33333333	881666667	0.1093	1	0.3829	hsa-mir-214
Disease	Squamous Cell Carcinoma, Laryngeal or Hypopharyngeal(DOWN)	2	0.14285714	377857143	0.0952	1	0.3573	hsa-mir-139,hsa-mir-214
Disease	Testicular Germ Cell Tumor(DOWN)	1	0.33333333	881666667	0.1093	1	0.3829	hsa-mir-214
Disease	Angiosarcoma(UP)	1	0.5	13225	0.0742	1	0.4027	hsa-mir-214
Disease	Carcinoma, Head And Neck, Adenoid Cystic(UP)	1	0.16666667	440833333	0.2069	1	0.4718	hsa-mir-214
Disease	Carcinoma, Oral(UP)	3	0.3	7935	5.00e-3	1	0.098	hsa-mir-214,hsa-mir-21,hsa-mir-146a
Disease	Chronic Heart Failure(UP)	2	0.33333333	881666667	0.019	1	0.2093	hsa-mir-214,hsa-mir-21
Disease	Coronary Heart Diseases(UP)	3	0.12	3174	0.0647	1	0.3761	hsa-mir-146a,hsa-mir-21,hsa-mir-214
Disease	Coxsackievirus Infection(UP)	1	0.5	13225	0.0742	1	0.4027	hsa-mir-214
Disease	Diabetic Nephropathy(UP)	2	0.18181818	480909091	0.0618	1	0.3823	hsa-mir-214,hsa-mir-21
Disease	HIV-Associated Lipodystrophy(UP)	2	0.08333333	220416667	0.2289	1	0.4903	hsa-mir-374b,hsa-mir-214
Disease	Heart Failure(UP)	2	0.18181818	480909091	0.0618	1	0.3823	hsa-mir-214,hsa-mir-21
Disease	Huntington's Disease(UP)	1	0.33333333	881666667	0.1093	1	0.3829	hsa-mir-214
Disease	Squamous Cell Carcinoma, Tongue(UP)	2	0.2	5.29	0.0518	1	0.3424	hsa-mir-214,hsa-mir-21
Disease	Carcinoma, Breast(DOWN)	10	0.07246377	191666667	0.027	1	0.2326	hsa-mir-146a,hsa-mir-509-2,hsa-mir-379,hsa-mir-450b,hsa-mir-410,hsa-mir-143,hsa-mir-509-3,hsa-mir-489,hsa-mir-519d,hsa-mir-509-1
Disease	Giant Cell Tumor of Bone(DOWN)	2	0.33333333	881666667	0.019	1	0.2093	hsa-mir-376a-1,hsa-mir-376a-2
Disease	Human Cytomegalovirus Infection(UP)	2	0.33333333	881666667	0.019	1	0.2093	hsa-mir-376a-1,hsa-mir-376a-2
Disease	Carcinoma, Esophageal(DOWN)	1	0.03333333	0.88166667	0.6905	1	1	hsa-mir-542
Disease	Carcinoma, Oral(DOWN)	2	0.13333333	352666667	0.1073	1	0.3836	hsa-mir-139,hsa-mir-542
Disease	Hepatitis B Virus Infection(UP)	3	0.16666667	440833333	0.0275	1	0.2351	hsa-mir-143,hsa-mir-21,hsa-mir-542
Disease	Endometriosis(DOWN)	2	0.13333333	352666667	0.1073	1	0.3836	hsa-mir-21,hsa-mir-195
Disease	Intrahepatic Cholangiocarcinoma(DOWN)	1	0.125	330625	0.2661	1	0.5272	hsa-mir-195
Disease	Preeclampsia(DOWN)	2	0.25	66125	0.0338	1	0.2688	hsa-mir-519d,hsa-mir-195
Disease	Squamous Cell Carcinoma, Tongue(DOWN)	1	0.06666667	176333333	0.4412	1	0.716	hsa-mir-195
Disease	Diabetic Retinopathy(UP)	3	1	26.45	5.02e-5	0.0355	0.0133	hsa-mir-21,hsa-mir-146a,hsa-mir-195
Disease	Hepatitis C Virus Infection(UP)	4	0.19047619	503809524	6.59e-3	1	0.1182	hsa-mir-96,hsa-mir-21,hsa-mir-146a,hsa-mir-195
Disease	Synovial Sarcoma(UP)	1	0.125	330625	0.2661	1	0.5272	hsa-mir-195
Disease	Glaucoma(DOWN)	1	0.5	13225	0.0742	1	0.4027	hsa-mir-548l
Disease	Chondrosarcoma(DOWN)	1	0.09090909	240454545	0.3469	1	0.621	hsa-mir-519d
Disease	Atherosclerosis(DOWN)	2	0.05882353	155588235	0.3714	1	0.641	hsa-mir-21,hsa-mir-490
Disease	Carcinoma, Breast, Triple Negative(DOWN)	2	0.07407407	195925926	0.2719	1	0.5174	hsa-mir-374b,hsa-mir-490
Disease	Carcinoma, Ovarian, Serous(DOWN)	4	0.44444444	1175555556	1.93e-4	0.1367	0.0292	hsa-mir-509-2,hsa-mir-490,hsa-mir-509-3,hsa-mir-509-1
Disease	Childhood Solid Tumor [unspecific](UP)	1	0.09090909	240454545	0.3469	1	0.621	hsa-mir-490
Disease	Focal Segmental Glomerulosclerosis(UP)	1	0.07692308	203461538	0.3959	1	0.6723	hsa-mir-490
Disease	Lymphoma, T-Cell(DOWN)	1	0.14285714	377857143	0.2371	1	0.5046	hsa-mir-374b
Disease	Stroke(DOWN)	1	0.14285714	377857143	0.2371	1	0.5046	hsa-mir-374b
Disease	Carcinoma, Endometrial(DOWN)	1	0.02857143	0.75571429	0.7463	1	1	hsa-mir-449a
Disease	Glioblastoma(DOWN)	3	0.03947368	104407895	0.5592	1	0.8587	hsa-mir-449a,hsa-mir-139,hsa-mir-143
Disease	Hepatitis C Virus Infection(DOWN)	1	0.04545455	120227273	0.5754	1	0.8823	hsa-mir-449a
Disease	Carcinoma, Endometrioid Endometrial(DOWN)	1	0.33333333	881666667	0.1093	1	0.3829	hsa-mir-143
Disease	Early-Stage Colon Carcinoma(DOWN)	1	0.25	66125	0.1431	1	0.417	hsa-mir-143
Disease	Fever(DOWN)	1	0.5	13225	0.0742	1	0.4027	hsa-mir-143
Disease	Fibromyalgia(DOWN)	2	0.33333333	881666667	0.019	1	0.2093	hsa-mir-143,hsa-mir-21
Disease	Human Papilloma Virus Infection(DOWN)	2	0.22222222	587777778	0.0424	1	0.3033	hsa-mir-143,hsa-mir-146a
Disease	Obesity(DOWN)	2	0.125	330625	0.1198	1	0.3601	hsa-mir-143,hsa-mir-21
Disease	Pleural Mesothelioma(DOWN)	2	0.16666667	440833333	0.0724	1	0.4097	hsa-mir-143,hsa-mir-21
Disease	Vascular Diseases [unspecific](DOWN)	1	0.25	66125	0.1431	1	0.417	hsa-mir-143
Disease	Adenocarcinoma, Gastric(UP)	2	0.14285714	377857143	0.0952	1	0.3573	hsa-mir-143,hsa-mir-21
Disease	Allergic Rhinitis(UP)	1	0.2	5.29	0.1756	1	0.4465	hsa-mir-143
Disease	Asthma(UP)	2	0.2	5.29	0.0518	1	0.3424	hsa-mir-143,hsa-mir-21
Disease	Chronic Hepatitis B(UP)	2	0.25	66125	0.0338	1	0.2688	hsa-mir-143,hsa-mir-21
Disease	Chronic Hepatitis(UP)	1	0.33333333	881666667	0.1093	1	0.3829	hsa-mir-143
Disease	Mesial Temporal Lobe Epilepsy(UP)	1	0.16666667	440833333	0.2069	1	0.4718	hsa-mir-143
Disease	Myeloproliferative Neoplasms(UP)	1	0.33333333	881666667	0.1093	1	0.3829	hsa-mir-143
Disease	Prediabetes(UP)	1	0.14285714	377857143	0.2371	1	0.5046	hsa-mir-143
Disease	Psoriasis(UP)	2	0.15384615	406923077	0.0836	1	0.3299	hsa-mir-143,hsa-mir-21
Disease	Reflux Esophagitis(UP)	1	0.2	5.29	0.1756	1	0.4465	hsa-mir-143
Disease	Sepsis(UP)	3	0.17647059	466764706	0.0236	1	0.2226	hsa-mir-143,hsa-mir-21,hsa-mir-146a
Disease	Arrhythmia(DOWN)	1	0.33333333	881666667	0.1093	1	0.3829	hsa-mir-21
Disease	Cardiomyopathy, Hypertrophic(DOWN)	2	0.14285714	377857143	0.0952	1	0.3573	hsa-mir-96,hsa-mir-21
Disease	Cardiomyopathy, Ischemic(DOWN)	2	0.4	10.58	0.013	1	0.1737	hsa-mir-21,hsa-mir-139
Disease	Chronic Atrial Fibrillation(DOWN)	1	0.33333333	881666667	0.1093	1	0.3829	hsa-mir-21
Disease	Granular Corneal Dystrophy(DOWN)	1	0.33333333	881666667	0.1093	1	0.3829	hsa-mir-21
Disease	Heart Diseases [unspecific](DOWN)	2	0.10526316	278421053	0.1592	1	0.4148	hsa-mir-324,hsa-mir-21
Disease	Ischemia-Reperfusion Injury(DOWN)	1	0.33333333	881666667	0.1093	1	0.3829	hsa-mir-21
Disease	Myelodysplastic Syndromes(DOWN)	1	0.14285714	377857143	0.2371	1	0.5046	hsa-mir-21
Disease	Polycystic Ovarian Syndrome(DOWN)	1	0.06666667	176333333	0.4412	1	0.716	hsa-mir-21
Disease	Type 2 Diabetes Complications(DOWN)	1	0.5	13225	0.0742	1	0.4027	hsa-mir-21
Disease	Acute Cerebral Infarction(UP)	1	0.2	5.29	0.1756	1	0.4465	hsa-mir-21
Disease	Acute Coronary Syndrome(UP)	2	0.15384615	406923077	0.0836	1	0.3299	hsa-mir-21,hsa-mir-146a
Disease	Acute Myocardial Infarction(UP)	1	0.04166667	110208333	0.6076	1	0.9236	hsa-mir-21
Disease	Adenocarcinoma, Esophageal(UP)	1	0.5	13225	0.0742	1	0.4027	hsa-mir-21
Disease	Adenocarcinoma, Gastric-Esophageal Junction(UP)	1	0.14285714	377857143	0.2371	1	0.5046	hsa-mir-21
Disease	Alcoholic Hepatitis(UP)	1	0.09090909	240454545	0.3469	1	0.621	hsa-mir-21
Disease	Allergy(UP)	1	0.2	5.29	0.1756	1	0.4465	hsa-mir-21
Disease	Autoimmune Diseases [unspecific](UP)	1	0.25	66125	0.1431	1	0.417	hsa-mir-21
Disease	Biliary Atresia(UP)	1	0.2	5.29	0.1756	1	0.4465	hsa-mir-21
Disease	Breast Neoplasms(UP)	2	0.4	10.58	0.013	1	0.1737	hsa-mir-190b,hsa-mir-21
Disease	Bronchiolitis Obliterans Syndrome(UP)	1	0.33333333	881666667	0.1093	1	0.3829	hsa-mir-21
Disease	Bronchopulmonary Dysplasia(UP)	1	0.2	5.29	0.1756	1	0.4465	hsa-mir-21
Disease	Carcinoma, Hepatocellular, HCV-Related(UP)	1	0.5	13225	0.0742	1	0.4027	hsa-mir-21
Disease	Carcinoma, Oropharyngeal(UP)	1	0.33333333	881666667	0.1093	1	0.3829	hsa-mir-21
Disease	Carcinoma, Ovarian, Serous(UP)	1	0.09090909	240454545	0.3469	1	0.621	hsa-mir-21
Disease	Carcinoma, Skin(UP)	1	0.5	13225	0.0742	1	0.4027	hsa-mir-21
Disease	Carcinoma, Supraglottic(UP)	1	0.33333333	881666667	0.1093	1	0.3829	hsa-mir-21
Disease	Carcinoma, Thyroid, Medullary(UP)	1	0.5	13225	0.0742	1	0.4027	hsa-mir-21
Disease	Carcinoma, Thyroid, Papillary(UP)	3	0.13636364	360681818	0.0468	1	0.3156	hsa-mir-146a,hsa-mir-21,hsa-mir-96
Disease	Carcinoma, Urothelial, Upper Tract(UP)	2	0.28571429	755714286	0.026	1	0.2409	hsa-mir-96,hsa-mir-21
Disease	Cardiomyopathy(UP)	1	0.33333333	881666667	0.1093	1	0.3829	hsa-mir-21
Disease	Cardiovascular Diseases [unspecific](UP)	1	0.07692308	203461538	0.3959	1	0.6723	hsa-mir-21
Disease	Cholangiocarcinoma(UP)	1	0.14285714	377857143	0.2371	1	0.5046	hsa-mir-21
Disease	Chronic Kidney Disease(UP)	1	0.2	5.29	0.1756	1	0.4465	hsa-mir-21
Disease	Chronic Obstructive Pulmonary Disease(UP)	1	0.11111111	293888889	0.294	1	0.5546	hsa-mir-21
Disease	Chronic Pancreatitis(UP)	1	0.33333333	881666667	0.1093	1	0.3829	hsa-mir-21
Disease	Colitis(UP)	1	0.5	13225	0.0742	1	0.4027	hsa-mir-21
Disease	Cutaneous Melanoma(UP)	1	0.09090909	240454545	0.3469	1	0.621	hsa-mir-21
Disease	Digestive System Neoplasms(UP)	1	0.5	13225	0.0742	1	0.4027	hsa-mir-21
Disease	Epilepsy(UP)	2	0.22222222	587777778	0.0424	1	0.3033	hsa-mir-21,hsa-mir-146a
Disease	Fatty Liver, Non-Alcoholic(UP)	1	0.25	66125	0.1431	1	0.417	hsa-mir-21
Disease	Gastric Neoplasms(UP)	1	0.5	13225	0.0742	1	0.4027	hsa-mir-21
Disease	Hepatitis [unspecific](UP)	1	0.25	66125	0.1431	1	0.417	hsa-mir-21
Disease	Hepatoblastoma(UP)	1	0.5	13225	0.0742	1	0.4027	hsa-mir-21
Disease	Human Papilloma Virus Infection(UP)	2	0.16666667	440833333	0.0724	1	0.4097	hsa-mir-96,hsa-mir-21
Disease	Hypertension(UP)	1	0.25	66125	0.1431	1	0.417	hsa-mir-21
Disease	Idiopathic Pulmonary Fibrosis(UP)	2	0.28571429	755714286	0.026	1	0.2409	hsa-mir-96,hsa-mir-21
Disease	In Vitro Fertilization Failure(UP)	1	0.5	13225	0.0742	1	0.4027	hsa-mir-21
Disease	Keloid(UP)	1	0.25	66125	0.1431	1	0.417	hsa-mir-21
Disease	Kidney Transplant Rejection(UP)	1	0.33333333	881666667	0.1093	1	0.3829	hsa-mir-21
Disease	Leukemia, Myeloid, Chronic(UP)	1	0.2	5.29	0.1756	1	0.4465	hsa-mir-21
Disease	Liver Cirrhosis(UP)	1	0.07692308	203461538	0.3959	1	0.6723	hsa-mir-21
Disease	Liver Neoplasms(UP)	1	0.14285714	377857143	0.2371	1	0.5046	hsa-mir-21
Disease	Lung Fibrosis(UP)	1	0.25	66125	0.1431	1	0.417	hsa-mir-21
Disease	Lymphoma, Large B-Cell, Diffuse(UP)	1	0.25	66125	0.1431	1	0.417	hsa-mir-21
Disease	Meningioma(UP)	1	0.5	13225	0.0742	1	0.4027	hsa-mir-21
Disease	Multiple Myeloma(UP)	2	0.13333333	352666667	0.1073	1	0.3836	hsa-mir-21,hsa-mir-146a
Disease	Muscular Dystrophy(UP)	1	0.11111111	293888889	0.294	1	0.5546	hsa-mir-21
Disease	Myasthenia Gravis(UP)	1	0.5	13225	0.0742	1	0.4027	hsa-mir-21
Disease	Myocardial Fibrosis(UP)	1	0.25	66125	0.1431	1	0.417	hsa-mir-21
Disease	Neuroblastoma(UP)	1	0.1	2645	0.321	1	0.5885	hsa-mir-21
Disease	Oral Leukoplakia(UP)	1	0.25	66125	0.1431	1	0.417	hsa-mir-21
Disease	Parkinson's Disease(UP)	1	0.07692308	203461538	0.3959	1	0.6723	hsa-mir-21
Disease	Periodontitis(UP)	1	0.5	13225	0.0742	1	0.4027	hsa-mir-21
Disease	Recurrent Wheezing(UP)	1	0.33333333	881666667	0.1093	1	0.3829	hsa-mir-21
Disease	Retinoblastoma(UP)	1	0.14285714	377857143	0.2371	1	0.5046	hsa-mir-21
Disease	Squamous Cell Carcinoma, Head and Neck(UP)	2	0.11111111	293888889	0.1458	1	0.3837	hsa-mir-675,hsa-mir-21
Disease	Squamous Cell Carcinoma, Laryngeal or Hypopharyngeal(UP)	1	0.09090909	240454545	0.3469	1	0.621	hsa-mir-21
Disease	Squamous Cell Carcinoma, Lung(UP)	1	0.5	13225	0.0742	1	0.4027	hsa-mir-21
Disease	Squamous Cell Carcinoma, Skin or Unspecific(UP)	1	0.16666667	440833333	0.2069	1	0.4718	hsa-mir-21
Disease	Stroke(UP)	1	0.33333333	881666667	0.1093	1	0.3829	hsa-mir-21
Disease	Systemic Lupus Erythematosus(UP)	1	0.07692308	203461538	0.3959	1	0.6723	hsa-mir-21
Disease	Tumor Metastasis, to Liver(UP)	1	0.14285714	377857143	0.2371	1	0.5046	hsa-mir-21
Disease	Uveal Melanoma(UP)	2	0.28571429	755714286	0.026	1	0.2409	hsa-mir-21,hsa-mir-146a
Disease	Lupus Nephritis(UP)	1	0.14285714	377857143	0.2371	1	0.5046	hsa-mir-675
Disease	Adenocarcinoma, Esophageal(DOWN)	1	0.05	13225	0.5407	1	0.84	hsa-mir-671
Disease	Graft-Versus-Host Disease(DOWN)	2	0.22222222	587777778	0.0424	1	0.3033	hsa-mir-671,hsa-mir-489
Disease	Epithelioid Sarcoma(UP)	1	0.33333333	881666667	0.1093	1	0.3829	hsa-mir-671
Disease	Soft Tissue Sarcoma(UP)	1	0.2	5.29	0.1756	1	0.4465	hsa-mir-671
Disease	Allergic Rhinitis(DOWN)	1	0.16666667	440833333	0.2069	1	0.4718	hsa-mir-146a
Disease	Astrocytoma(DOWN)	1	0.125	330625	0.2661	1	0.5272	hsa-mir-146a
Disease	Autoimmune Diseases [unspecific](DOWN)	1	0.11111111	293888889	0.294	1	0.5546	hsa-mir-146a
Disease	Carcinoma, Thyroid, Papillary(DOWN)	1	0.07142857	188928571	0.419	1	0.6937	hsa-mir-146a
Disease	Chronic Hepatitis C(DOWN)	1	0.09090909	240454545	0.3469	1	0.621	hsa-mir-146a
Disease	Colitis(DOWN)	2	0.28571429	755714286	0.026	1	0.2409	hsa-mir-139,hsa-mir-146a
Disease	Diabetes Mellitus(DOWN)	1	0.05555556	146944444	0.5032	1	0.7933	hsa-mir-146a
Disease	Graves' Disease(DOWN)	1	0.16666667	440833333	0.2069	1	0.4718	hsa-mir-146a
Disease	Lupus Nephritis(DOWN)	1	0.33333333	881666667	0.1093	1	0.3829	hsa-mir-146a
Disease	Lymphoma, Large-Cell, Anaplastic(DOWN)	1	0.14285714	377857143	0.2371	1	0.5046	hsa-mir-146a
Disease	Medulloepithelioma(DOWN)	4	0.8	21.16	8.56e-6	6.06e-3	9.06e-3	hsa-mir-509-2,hsa-mir-509-1,hsa-mir-146a,hsa-mir-509-3
Disease	Neuropsychiatric Disorders [unspecific](DOWN)	1	0.09090909	240454545	0.3469	1	0.621	hsa-mir-146a
Disease	Psoriasis(DOWN)	1	0.08333333	220416667	0.3718	1	0.6407	hsa-mir-146a
Disease	Systemic Lupus Erythematosus(DOWN)	2	0.18181818	480909091	0.0618	1	0.3823	hsa-mir-146a,hsa-mir-410
Disease	Behcet's Disease(UP)	1	0.25	66125	0.1431	1	0.417	hsa-mir-146a
Disease	Carcinoma, Gastrointestinal(UP)	1	0.2	5.29	0.1756	1	0.4465	hsa-mir-146a
Disease	Chronic Inflammation(UP)	1	0.25	66125	0.1431	1	0.417	hsa-mir-146a
Disease	Crohn Disease(UP)	1	0.25	66125	0.1431	1	0.417	hsa-mir-146a
Disease	Digeorge Syndrome(UP)	1	0.25	66125	0.1431	1	0.417	hsa-mir-146a
Disease	Glomerulonephritis(UP)	1	0.5	13225	0.0742	1	0.4027	hsa-mir-146a
Disease	Habitual Abortion(UP)	1	0.14285714	377857143	0.2371	1	0.5046	hsa-mir-146a
Disease	Heart Diseases [unspecific](UP)	1	0.1	2645	0.321	1	0.5885	hsa-mir-146a
Disease	Inflammatory Bowel Diseases(UP)	1	0.08333333	220416667	0.3718	1	0.6407	hsa-mir-146a
Disease	Influenza(UP)	1	0.11111111	293888889	0.294	1	0.5546	hsa-mir-146a
Disease	Ischemia-Reperfusion Injury(UP)	1	0.16666667	440833333	0.2069	1	0.4718	hsa-mir-146a
Disease	Japanese Encephalitis Virus Infection(UP)	1	0.5	13225	0.0742	1	0.4027	hsa-mir-146a
Disease	Leukemia, Lymphoblastic, Acute, Childhood(UP)	1	0.16666667	440833333	0.2069	1	0.4718	hsa-mir-146a
Disease	Leukemia, Promyelocytic, Acute(UP)	1	0.125	330625	0.2661	1	0.5272	hsa-mir-146a
Disease	Lymphoma, B-Cell(UP)	1	0.14285714	377857143	0.2371	1	0.5046	hsa-mir-146a
Disease	Metabolic Syndrome(UP)	1	0.5	13225	0.0742	1	0.4027	hsa-mir-146a
Disease	Mycobacterium Tuberculosis Infection(UP)	1	0.125	330625	0.2661	1	0.5272	hsa-mir-146a
Disease	Myocardial Infarction(UP)	1	0.05555556	146944444	0.5032	1	0.7933	hsa-mir-146a
Disease	Neuroinflammation(UP)	2	0.66666667	1763333333	4.08e-3	1	0.1005	hsa-mir-146a,hsa-mir-139
Disease	Oral Lichen Planus(UP)	1	0.5	13225	0.0742	1	0.4027	hsa-mir-146a
Disease	Ossification of Posterior Longitudinal Ligament(UP)	1	0.2	5.29	0.1756	1	0.4465	hsa-mir-146a
Disease	Rheumatoid Arthritis(UP)	1	0.05882353	155588235	0.4833	1	0.7678	hsa-mir-146a
Disease	Rhinosinusitis(UP)	1	0.25	66125	0.1431	1	0.417	hsa-mir-146a
Disease	Stroke, Ischemic(UP)	1	0.1	2645	0.321	1	0.5885	hsa-mir-146a
Disease	Toxoplasma gondii Infection(UP)	1	0.25	66125	0.1431	1	0.417	hsa-mir-146a
Disease	Aortic Aneurysm, Abdominal(UP)	1	0.2	5.29	0.1756	1	0.4465	hsa-mir-489
Disease	Epstein-Barr Virus Infection(DOWN)	1	0.33333333	881666667	0.1093	1	0.3829	hsa-mir-96
Disease	Hyperactivity Disorder(DOWN)	1	0.33333333	881666667	0.1093	1	0.3829	hsa-mir-96
Disease	Pulmonary Hypertension(DOWN)	1	0.09090909	240454545	0.3469	1	0.621	hsa-mir-96
Disease	Adenocarcinoma, Colon(UP)	1	0.1	2645	0.321	1	0.5885	hsa-mir-96
Disease	Carcinoma, Hepatocellular, HBV-Related(UP)	1	0.1	2645	0.321	1	0.5885	hsa-mir-96
Disease	Keratitis(UP)	1	0.25	66125	0.1431	1	0.417	hsa-mir-96
Disease	Light-Induced Retinal Injury(UP)	1	0.33333333	881666667	0.1093	1	0.3829	hsa-mir-96
Disease	Squamous Cell Carcinoma, Cerevial(UP)	1	0.25	66125	0.1431	1	0.417	hsa-mir-96
Disease	Tumor Metastasis, to Bone(UP)	1	0.5	13225	0.0742	1	0.4027	hsa-mir-96
Disease	Germ Cell Tumor(UP)	2	0.33333333	881666667	0.019	1	0.2093	hsa-mir-371b,hsa-mir-371a
Disease	Kawasaki's Syndrome(UP)	2	0.66666667	1763333333	4.08e-3	1	0.1005	hsa-mir-371b,hsa-mir-371a
Disease	Testicular Germ Cell Tumor(UP)	1	0.16666667	440833333	0.2069	1	0.4718	hsa-mir-371a
Disease	Carcinoma, Lung, Small-Cell(DOWN)	1	0.16666667	440833333	0.2069	1	0.4718	hsa-mir-324
Disease	Maternal Obesity During Childbirth(DOWN)	1	0.08333333	220416667	0.3718	1	0.6407	hsa-mir-324
Disease	Aneurysmal Subarachnoid Hemorrhage(UP)	1	0.5	13225	0.0742	1	0.4027	hsa-mir-324
Disease	Chronic Hepatitis C(UP)	1	0.08333333	220416667	0.3718	1	0.6407	hsa-mir-324
Disease	Adenocarcinoma, Endometrial(DOWN)	1	0.33333333	881666667	0.1093	1	0.3829	hsa-mir-410
Disease	Pituitary Neoplasms(DOWN)	1	0.125	330625	0.2661	1	0.5272	hsa-mir-410
Disease	Immune Thrombocytopenic Purpura(UP)	1	0.14285714	377857143	0.2371	1	0.5046	hsa-mir-410
Disease	Chronic Brucellosis(DOWN)	1	0.2	5.29	0.1756	1	0.4465	hsa-mir-139
Disease	Epilepsy(DOWN)	1	0.14285714	377857143	0.2371	1	0.5046	hsa-mir-139
Disease	Leukemia, Myeloid(DOWN)	1	0.33333333	881666667	0.1093	1	0.3829	hsa-mir-139
Transcription Factor	EGR1	3	0.10344828	27362069	0.0927	1	0.3502	hsa-mir-96,hsa-mir-335,hsa-mir-27a
Transcription Factor	MYCN	1	0.1	2645	0.321	1	0.5885	hsa-mir-335
Transcription Factor	NFKB1	5	0.19230769	508653846	2.19e-3	1	0.0774	hsa-mir-146a,hsa-mir-214,hsa-mir-10b,hsa-mir-21,hsa-mir-29a
Transcription Factor	TWIST1	2	0.2	5.29	0.0518	1	0.3424	hsa-mir-214,hsa-mir-10b
Transcription Factor	RUNX2	1	0.2	5.29	0.1756	1	0.4465	hsa-mir-27a
Transcription Factor	TGFB1	4	0.2	5.29	5.48e-3	1	0.1	hsa-mir-27a,hsa-mir-146a,hsa-mir-29a,hsa-mir-143
Transcription Factor	AP-1	2	0.5	13225	7.97e-3	1	0.1298	hsa-mir-21,hsa-mir-29a
Transcription Factor	CEBPA	1	0.09090909	240454545	0.3469	1	0.621	hsa-mir-29a
Transcription Factor	HMGA1	1	0.16666667	440833333	0.2069	1	0.4718	hsa-mir-29a
Transcription Factor	MYC	2	0.05	13225	0.4527	1	0.7257	hsa-mir-195,hsa-mir-29a
Transcription Factor	TP53	3	0.15	39675	0.0365	1	0.2684	hsa-mir-519d,hsa-mir-29a,hsa-mir-143
Transcription Factor	YY1	1	0.125	330625	0.2661	1	0.5272	hsa-mir-29a
Transcription Factor	E2F1	2	0.07692308	203461538	0.2575	1	0.5141	hsa-mir-449a,hsa-mir-195
Transcription Factor	E2F3	1	0.14285714	377857143	0.2371	1	0.5046	hsa-mir-195
Transcription Factor	STAT5	1	0.14285714	377857143	0.2371	1	0.5046	hsa-mir-195
Transcription Factor	CDK	1	0.5	13225	0.0742	1	0.4027	hsa-mir-449a
Transcription Factor	RB	1	0.5	13225	0.0742	1	0.4027	hsa-mir-449a
Transcription Factor	FSH	1	0.2	5.29	0.1756	1	0.4465	hsa-mir-143
Transcription Factor	IFNBETA	1	0.5	13225	0.0742	1	0.4027	hsa-mir-143
Transcription Factor	IFNGAMMA	1	0.5	13225	0.0742	1	0.4027	hsa-mir-143
Transcription Factor	JAG1	1	0.5	13225	0.0742	1	0.4027	hsa-mir-143
Transcription Factor	KLF2	1	0.5	13225	0.0742	1	0.4027	hsa-mir-143
Transcription Factor	SMAD3	1	0.25	66125	0.1431	1	0.417	hsa-mir-143
Transcription Factor	SMAD4	1	0.33333333	881666667	0.1093	1	0.3829	hsa-mir-143
Transcription Factor	SRC	1	0.5	13225	0.0742	1	0.4027	hsa-mir-143
Transcription Factor	TP73	1	0.33333333	881666667	0.1093	1	0.3829	hsa-mir-143
Transcription Factor	DDX5	1	0.5	13225	0.0742	1	0.4027	hsa-mir-21
Transcription Factor	ERS1	1	0.06666667	176333333	0.4412	1	0.716	hsa-mir-21
Transcription Factor	GFI1	1	0.5	13225	0.0742	1	0.4027	hsa-mir-21
Transcription Factor	KLF4	1	0.2	5.29	0.1756	1	0.4465	hsa-mir-21
Transcription Factor	PTEN	1	0.11111111	293888889	0.294	1	0.5546	hsa-mir-21
Transcription Factor	REST	1	0.2	5.29	0.1756	1	0.4465	hsa-mir-21
Transcription Factor	STAT3	1	0.2	5.29	0.1756	1	0.4465	hsa-mir-21
Transcription Factor	TCF4	1	0.33333333	881666667	0.1093	1	0.3829	hsa-mir-21
Transcription Factor	BRCA1	1	0.5	13225	0.0742	1	0.4027	hsa-mir-146a
Transcription Factor	ETS1	1	0.33333333	881666667	0.1093	1	0.3829	hsa-mir-146a
Transcription Factor	IL1B	1	0.5	13225	0.0742	1	0.4027	hsa-mir-146a
Transcription Factor	SPI1	1	0.09090909	240454545	0.3469	1	0.621	hsa-mir-146a
Transcription Factor	TLR2	1	0.33333333	881666667	0.1093	1	0.3829	hsa-mir-146a
Transcription Factor	TNFSF12	1	0.125	330625	0.2661	1	0.5272	hsa-mir-146a
Transcription Factor	CTNNB1	2	0.5	13225	7.97e-3	1	0.1298	hsa-mir-371a,hsa-mir-371b
Transcription Factor	LEF1	2	0.5	13225	7.97e-3	1	0.1298	hsa-mir-371a,hsa-mir-371b
Cluster	hsa-mir-10b cluster	1	0.5	13225	0.0742	1	0.4027	hsa-mir-10b
Cluster	hsa-mir-379 cluster	6	0.14285714	377857143	3.80e-3	1	0.0958	hsa-mir-379,hsa-mir-376a-2,hsa-mir-376a-1,hsa-mir-409,hsa-mir-412,hsa-mir-410
Cluster	hsa-mir-181d cluster	1	0.2	5.29	0.1756	1	0.4465	hsa-mir-27a
Cluster	hsa-mir-29b-1 cluster	1	0.5	13225	0.0742	1	0.4027	hsa-mir-29a
Cluster	hsa-mir-199a-2 cluster	2	0.66666667	1763333333	4.08e-3	1	0.1005	hsa-mir-3120,hsa-mir-214
Cluster	hsa-mir-424 cluster	2	0.33333333	881666667	0.019	1	0.2093	hsa-mir-542,hsa-mir-450b
Cluster	hsa-mir-497 cluster	1	0.5	13225	0.0742	1	0.4027	hsa-mir-195
Cluster	hsa-mir-3130-1 cluster	2	1	26.45	1.39e-3	0.9876	0.0671	hsa-mir-3130-1,hsa-mir-3130-2
Cluster	hsa-mir-512-1 cluster	4	0.08	2116	0.1152	1	0.3482	hsa-mir-519d,hsa-mir-520d,hsa-mir-371a,hsa-mir-371b
Cluster	hsa-mir-374c cluster	2	0.66666667	1763333333	4.08e-3	1	0.1005	hsa-mir-374c,hsa-mir-374b
Cluster	hsa-mir-449c cluster	1	0.33333333	881666667	0.1093	1	0.3829	hsa-mir-449a
Cluster	hsa-mir-143 cluster	1	0.5	13225	0.0742	1	0.4027	hsa-mir-143
Cluster	hsa-mir-3142 cluster	1	0.5	13225	0.0742	1	0.4027	hsa-mir-146a
Cluster	hsa-mir-489 cluster	1	0.5	13225	0.0742	1	0.4027	hsa-mir-489
Cluster	hsa-mir-183 cluster	1	0.33333333	881666667	0.1093	1	0.3829	hsa-mir-96
Cluster	hsa-mir-514a-3 cluster	3	0.2	5.29	0.0166	1	0.1932	hsa-mir-509-1,hsa-mir-509-3,hsa-mir-509-2
Family	mir-10 family	1	0.125	330625	0.2661	1	0.5272	hsa-mir-10b
Family	mir-154 family	2	0.10526316	278421053	0.1592	1	0.4148	hsa-mir-409,hsa-mir-410
Family	mir-27 family	1	0.5	13225	0.0742	1	0.4027	hsa-mir-27a
Family	mir-29 family	1	0.25	66125	0.1431	1	0.417	hsa-mir-29a
Family	mir-214 family	2	1	26.45	1.39e-3	0.9876	0.0671	hsa-mir-214,hsa-mir-3120
Family	mir-379 family	1	0.2	5.29	0.1756	1	0.4465	hsa-mir-379
Family	mir-368 family	2	0.5	13225	7.97e-3	1	0.1298	hsa-mir-376a-1,hsa-mir-376a-2
Family	mir-15 family	1	0.2	5.29	0.1756	1	0.4465	hsa-mir-195
Family	mir-548 family	1	0.01351351	0.35743243	0.948	1	1	hsa-mir-548l
Family	mir-3130 family	2	1	26.45	1.39e-3	0.9876	0.0671	hsa-mir-3130-1,hsa-mir-3130-2
Family	mir-515 family	2	0.04761905	125952381	0.4785	1	0.7613	hsa-mir-519d,hsa-mir-520d
Family	mir-450 family	1	0.33333333	881666667	0.1093	1	0.3829	hsa-mir-450b
Family	mir-374 family	2	0.66666667	1763333333	4.08e-3	1	0.1005	hsa-mir-374b,hsa-mir-374c
Family	mir-449 family	1	0.33333333	881666667	0.1093	1	0.3829	hsa-mir-449a
Family	mir-146 family	1	0.5	13225	0.0742	1	0.4027	hsa-mir-146a
Family	mir-506 family	3	0.16666667	440833333	0.0275	1	0.2351	hsa-mir-509-1,hsa-mir-509-2,hsa-mir-509-3
Family	mir-190 family	1	0.5	13225	0.0742	1	0.4027	hsa-mir-190b
Family	mir-290 family	2	0.66666667	1763333333	4.08e-3	1	0.1005	hsa-mir-371a,hsa-mir-371b
Tissue Specificity	Adrenal	1	0.16666667	440833333	0.2069	1	0.4718	hsa-mir-409
Tissue Specificity	Placenta	4	0.36363636	961818182	4.79e-4	0.3389	0.0422	hsa-mir-371a,hsa-mir-376a-1,hsa-mir-376a-2,hsa-mir-450b
Tissue Specificity	Colon Specific	1	0.14285714	377857143	0.2371	1	0.5046	hsa-mir-490
